# Supplementary material for: From kidney injury to cardiac dysfunction: the central role of oxidative stress in diabetes and CKD
Source: Basic Res Cardiol. 2025 Dec 19;121(1):93–112. doi: 10.1007/s00395-025-01153-6 (PMC12804299; doi:10.1007/s00395-025-01153-6)
Supplement: Supplementary file 1 — Supplementary file1 (XLSX 563 KB) [file 395_2025_1153_MOESM1_ESM.xlsx]

## Sheet: Table S1
		WT	DM	DM_CKD	p-value (one way ANOVA)
	N	15 (male =5; female= 10)	13 (male =9; female= 4)	11 (male =4; female= 7)
	BW (kg)	87 ± 5	77 ± 5	75 ± 3	0.137
	LV/BW (g*kg-1)	1.95 ± 0.1	1.78 ± 0.1	1.94 ± 0.1	0.42
	RV/BW (g*kg-1)	0.634 ± 0.06	0.609 ± 0.03	0.616 ± 0.059	0.92
	Catheterization
	HR (bpm)	54 ± 4	52 ± 3	57 ± 7	0.827
	MAP (mmHg)	71 ± 3	80 ± 4	80 ± 2	0.103
	PAP (mmHg)	19.2 ± 1.2	18.8 ± 1.1	19.4 ± 0.9	0.915
	PCWP (mmHg)	9.4 ± 0.8	11.5 ± 0.8	11.2 ± 0.6	0.12
	CO (L*min-1)	6.9 ± 0.4	6.3 ± 0.5	5.6 ± 0.3	0.233
	SV/BW (mL*kg-1)	1.05 ± 0.05	1.03 ± 0.06	0.9 ± 0.06	0.161

## Sheet: Table S2
Proteins identified and quantified by LC-MS/MS-based proteomics
Gene names	Count peptides
TTN	1666										n_pep
PLEC	222										4
AHNAK	180										11
OBSCN	169										6
DMD	139										14
RYR2	138										38
SPTAN1	135										18
DSP	124										41
DYNC1H1	121										10
FLNC	112										9
HSPG2	108										2
SPTBN1	106										7
MYOM1	101										1386
MYBPC3	93										2
COL6A3	91										8
LAMA2	88										26
MYOM2	86										2
FLNA	79										17
SPTB	76										17
TLN2	76										36
TF	74										33
C3	73										25
TLN1	67										4
XIRP1	66										4
MYH9	64										33
MYOM3	64										10
LRPPRC	63										6
FBN1	61										46
VCL	60										11
LAMA5	58										4
LAMB2	58										15
LAMC1	58										7
MAP4	58										23
ALB	57										4
CLTC	57										15
FN1	57										21
MYH11	57										4
SORBS1	57										1386
MYH7	54										76
NEBL	54										1386
TNXB	53										20
A2M	52										5
SORBS2	52										19
NRAP	50										19
OGDH	50										10
COL14A1	48										21
SYNM	48										13
PYGB	46										1386
TNS1	46										1386
LAMA4	45										11
LAMB1	45										10
ANK3	43										24
NID2	43										17
VCP	43										8
ACTN2	42										7
CMYA5	42										2
EEF2	42										4
LMO7	42										2
NDUFS1	41										11
NNT	41										7
PYGM	41										5
PZP	41										18
CTNNA3	40										53
ITIH4	40										7
LMNA	40										87
ACO2	39										86
C4A	39										19
HSP90B1	39										3
ACSL1	38										19
ANXA6	38										5
ATP2A2	38										11
NES	38										19
PKM	38										16
ABLIM1	37										186
ACAD10	37										10
DYSF	37										13
HSPD1	37										85
SVIL	37										6
FLNB	36										5
HADHA	36										2
MYH14	36										37
NID1	36										2
DES	35										4
IQGAP1	35										25
PDLIM5	35										85
SLC25A12	35										8
TGM2	35										3
ATP5F1A	34										9
NPEPPS	34										6
PLG	34										2
CFH	33										7
CPT1B	33										21
DDB1	33										1386
HK1	33										6
IMMT	33										1386
OPA1	33										53
PKP2	33										14
SYNPO2	33										11
SPEG	32										14
VWA8	32										6
CCDC141	31										3
HSPA9	31										7
MLIP	31										12
MYH10	31										12
MYPN	31										5
PDCD6IP	31										5
SRL	31										25
VWF	31										3
ACADVL	30										10
MYO1C	30										15
PGM1	30										17
SDHA	30										7
SPTA1	30										114
ACO1	29										5
CPT2	29										6
DCTN1	29										15
DHX9	29										9
DNM1L	29										19
GOT2	29										18
IARS2	29										44
VIM	29										2
CCT5	28										34
CCT8	28										7
COL6A6	28										14
HADHB	28										21
HSPA5	28										13
IDH2	28										86
IPO5	28										33
LONP1	28										11
PFKM	28										5
PGM5	28										6
PSMD2	28										14
ACSF3	27										9
AIFM1	27										5
CP	27										11
CSE1L	27										2
LOC110255782	27										3
PCCA	27										16
TUFM	27										6
ACSS1	26										29
ALDH6A1	26										29
ALDOA	26										19
ANXA2	26										16
ATP5F1B	26										3
EPRS1	26										21
LDB3	26										36
PYGL	26										36
SYNPO2L	26										13
ACAA2	25										19
AGRN	25										4
ANK1	25										3
CKM	25										17
COL6A2	25										9
CTNNB1	25										9
EHD2	25										17
FERMT2	25										4
GPI	25										35
HSP90AA1	25										14
LOC100623720	25										10
LPP	25										10
PCCB	25										12
PDIA3	25										2
TJP1	25										8
UTRN	25										14
APOB	24										16
CCT2	24										5
CFB	24										5
CRAT	24										15
DSG2	24										49
EPHX2	24										5
HSPA4	24										16
LAP3	24										2
OXCT1	24										7
PITRM1	24										56
RTN4	24										7
SELENBP1	24										16
SMYD1	24										1386
UBA1	24										18
UQCRC1	24										6
ACTN4	23										19
ALDH4A1	23										5
ARVCF	23										4
CAPN1	23										13
EPB41L3	23										3
ETFDH	23										19
FHL2	23										24
GOT1	23										24
HNRNPM	23										1386
JUP	23										1386
KIF5B	23										49
MYOT	23										1386
NDUFS2	23										1386
NDUFV1	23										7
NLRX1	23										56
PDHA1	23										3
PLIN4	23										4
PPP1R12B	23										4
PPP1R13L	23										3
TPM1	23										12
UNC45B	23										3
AASS	22										10
ACADL	22										15
ACSS3	22										5
ALDH3A2	22										17
CAND1	22										16
CAPN2	22										42
CAT	22										10
CLIP1	22										17
DPYSL2	22										29
DPYSL3	22										9
FGB	22										9
GC	22										15
GPD1L	22										11
GPT	22										11
HSD17B4	22										2
KPNB1	22										3
LTA4H	22										41
PDPR	22										1386
PSMC2	22										114
STIP1	22										9
TCP1	22										2
TRAP1	22										7
USO1	22										25
USP5	22										25
WDR1	22										22
XPO1	22										6
ACTN1	21										7
ALDH5A1	21										1386
CKMT2	21										8
CTNNA1	21										186
DDX1	21										11
EIF3A	21										41
EPHX1	21										11
FASN	21										2
FH	21										46
FHOD3	21										46
FLII	21										14
GLUD1	21										10
HSDL2	21										4
HSPA8	21										10
ILF3	21										5
MCCC2	21										35
ME3	21										118
MFN2	21										118
MSN	21										118
NDUFA9	21										118
PDIA4	21										118
PGK1	21										118
PHB	21										1386
PLAA	21										11
PRDX6	21										5
STAT1	21										118
TIMM44	21										14
UBR4	21										36
ACAD9	20										36
ACADS	20										6
ACADSB	20										4
ACSS2	20										1386
AFG3L2	20										1386
AKAP12	20										27
ATP1A1	20										6
BCAT2	20										36
CACNA2D1	20										27
CAND2	20										9
CCT3	20										38
CCT7	20										15
CLUH	20										22
COL18A1	20										20
CS	20										19
CTNND1	20										6
CUL5	20										6
DECR1	20										34
FGA	20										15
FGG	20										2
GDI2	20										27
IDH3B	20										19
IVD	20										3
NDUFA10	20										19
OPLAH	20										4
PPP2R1A	20										5
PREP	20										21
UGP2	20										4
ACAT1	19										3
ACOT9	19										186
AHCY	19										14
ANXA5	19										2
CAST	19										4
EIF4G1	19										56
EPB41L2	19										9
ETFA	19										9
GBE1	19										1386
HIBCH	19										114
HP	19										13
KTN1	19										37
LDHB	19										4
LTBP4	19										8
MVP	19										8
NEXN	19										30
NIT2	19										118
P4HB	19										11
PDHB	19										101
SLC25A13	19										8
TOMM70	19										15
ACAD8	18										4
ACADM	18										2
ADHFE1	18										21
AK2	18										21
BAG3	18										186
CAPZB	18										6
CDH13	18										1386
COQ8A	18										1386
CRYBG3	18										25
DHRS7C	18										118
DLAT	18										118
EHD4	18										5
F2	18										1386
GANAB	18										114
GAPDH	18										3
GDI1	18										5
HPX	18										22
HUWE1	18										1386
ITGB1	18										1386
ITIH1	18										21
KANK2	18										15
KLHL41	18										62
MAP1B	18										21
MATR3	18										8
MCCC1	18										37
MYOZ2	18										10
NACA	18										3
NDUFAF7	18										8
PALLD	18										21
PALM2AKAP2	18										5
PLEKHA7	18										99
PLS3	18										35
PYROXD2	18										7
RARS1	18										4
RNH1	18										1386
RTCB	18										5
SUCLG2	18										114
AFM	17										5
ALDH7A1	17										3
ANXA1	17										5
ANXA11	17										26
ANXA7	17										118
APOA1	17										29
BCAM	17										3
BCKDHA	17										46
CKAP4	17										4
DARS1	17										87
FECH	17										87
GALK1	17										11
HNRNPA2B1	17										5
HNRNPK	17										11
HSP90AB1	17										26
IDH3A	17										26
LETM1	17										13
LMNB2	17										3
LOC110255331	17										19
MDH2	17										3
NIBAN1	17										82
NSF	17										71
NUMA1	17										15
OLA1	17										89
PDP1	17										34
PRKAR2A	17										4
PXDN	17										11
SERPINC1	17										16
SERPINH1	17										37
SYNPO	17										11
TAGLN	17										80
TMOD1	17										21
TPP2	17										1386
TTLL12	17										2
VPS35	17										1386
AAK1	16										1386
AP2A1	16										3
APOA4	16										1386
CALU	16										20
CANX	16										6
CAP2	16										3
CCT4	16										1386
CDH2	16										9
DDX17	16										12
EEF1G	16										41
EHHADH	16										41
ENO1	16										7
EZR	16										8
GPD2	16										10
HHATL	16										48
HSD17B10	16										19
HYOU1	16										13
ILK	16										15
ITIH2	16										1386
KHSRP	16										9
LMNB1	16										16
LOC100522678	16										11
LOC100736765	16										5
LRRFIP2	16										7
MGAM	16										5
MYBBP1A	16										12
MYL3	16										44
OBSL1	16										8
PHB2	16										2
PRELP	16										3
PSMD1	16										4
PSMD11	16										9
PSMD3	16										10
SLC25A11	16										1386
SLC8A1	16										77
SLMAP	16										13
SNTA1	16										9
SUCLA2	16										85
TNNT2	16										87
TSFM	16										10
TXLNB	16										6
UQCRC2	16										12
USP14	16										186
XPNPEP1	16										49
YWHAE	16										2
A1BG	15										22
AARS1	15										2
AK3	15										1386
ATIC	15										82
BDH1	15										30
COL15A1	15										8
COPS4	15										19
CTSD	15										186
DLD	15										25
ECI2	15										7
ECPAS	15										4
EIF3E	15										10
EML2	15										21
ENO3	15										9
ESYT2	15										4
ETFB	15										6
FHL1	15										43
FLOT1	15										87
FSCN1	15										87
GLOD4	15										39
GPD1	15										2
GYS1	15										17
HSPB1	15										3
MACF1	15										17
MYL2	15										89
NAXD	15										5
NDUFS3	15										9
NDUFV3	15										12
NHLRC2	15										56
PARP1	15										85
PDLIM1	15										13
PNPT1	15										7
PPP1R7	15										11
PROB1	15										2
PSMC1	15										44
PSMC3	15										17
RACK1	15										3
RPN1	15										4
SAMM50	15										11
SERPINB2	15										11
SFPQ	15										18
SMTN	15										5
TGFBI	15										4
VDAC1	15										4
ADH5	14										7
ADPRHL1	14										5
ADSS1	14										12
ANXA4	14										7
APEH	14										14
ATP5PD	14										4
BZW2	14										3
CALD1	14										16
CAMK2D	14										10
CLU	14										17
COQ6	14										3
CPNE3	14										3
CSDE1	14										8
DBT	14										4
DCTN2	14										15
DLST	14										7
ECH1	14										8
ECHS1	14										2
EHD1	14										22
ESYT1	14										9
GFM1	14										7
HIBADH	14										7
HRG	14										17
ITGA5	14										7
KYAT3	14										25
LDHA	14										38
LMCD1	14										6
LMOD2	14										41
LOC100525876	14										49
LRRFIP1	14										15
MYLK3	14										21
MYZAP	14										12
NCEH1	14										8
OPTN	14										4
PA2G4	14										2
PACSIN3	14										15
PDHX	14										14
PGAM5	14										2
PPA1	14										1386
PRKAR1A	14										7
PRPH	14										3
PSMC5	14										16
PSMD13	14										1386
PSMD5	14										1386
PSMD6	14										9
RPS3	14										1386
SERPINA1	14										11
SLC25A3	14										8
SLC27A1	14										186
SPON1	14										1386
SPR	14										8
SUN2	14										1386
SUOX	14										87
TAGLN2	14										45
TFRC	14										12
VAT1	14										10
VDAC2	14										87
VPS36	14										23
ZADH2	14										14
ZYX	14										21
ABHD10	13										2
ACSF2	13										7
ACY1	13										5
ALDH9A1	13										14
ALPK3	13										6
APOH	13										7
ATP5F1C	13										7
BSG	13										7
C4BPA	13										21
C5	13										3
CAP1	13										13
CLYBL	13										2
COPA	13										3
CRIP2	13										1386
CYB5R1	13										21
D2HGDH	13										13
DCXR	13										1386
DHRS4	13										2
ECHDC1	13										1386
ERLIN2	13										29
FDXR	13										9
FKBP4	13										23
GCDH	13										24
GSTO1	13										5
GSTZ1	13										25
HADH	13										24
HNRNPUL2	13										7
IDH1	13										22
IDH3G	13										7
KARS1	13										87
LARS1	13										15
LOC100522130	13										14
LOC100524254	13										14
LOC396781	13										8
LTF	13										186
LUM	13										2
MAVS	13										44
MDH1	13										15
MYL7	13										15
NCL	13										3
NDUFB10	13										3
NDUFV2	13										21
NLN	13										3
NSFL1C	13										6
OGN	13										31
PAFAH1B1	13										31
PALMD	13										35
PARK7	13										7
PCMT1	13										3
PEBP1	13										80
PGD	13										1386
PPA2	13										118
PPOX	13										14
PPP1R12A	13										1386
PSMC6	13										1386
PTGES2	13										1386
RPLP0	13										1386
RTRAF	13										17
SARS1	13										3
SDHB	13										4
TINAGL1	13										101
TKT	13										43
TNNI3	13										186
TPM2	13										87
ACLY	12										1386
AGT	12										114
AKR1B1	12										16
AKR7A2	12										14
AP2A2	12										53
APOOL	12										3
APPL1	12										1386
ASPN	12										4
ATAD1	12										10
ATP5PO	12										4
ATP6V1A	12										186
CAVIN1	12										2
CCT6A	12										9
CFI	12										5
CLASP1	12										5
CLIC4	12										13
CNN1	12										5
COPS2	12										12
CYC1	12										13
CYP27A1	12										20
DHDH	12										9
DHRS11	12										18
DNAJA2	12										4
EIF2A	12										33
EIF4G2	12										7
FBLN5	12										4
FLOT2	12										80
GARS1	12										80
GATD3A	12										71
GMPR	12										80
HMGCL	12										19
HSP70.2	12										11
IDE	12										2
LRRC39	12										2
ME2	12										39
MIPEP	12										20
MYLK	12										8
ND5	12										26
NDRG2	12										31
NDUFA12	12										26
NIPSNAP2	12										33
NT5C1A	12										24
NUDT19	12										3
PBXIP1	12										7
PDK1	12										6
PEPD	12										7
PGP	12										10
PPM1E	12										85
PSME1	12										7
RMDN1	12										14
RPL4	12										21
RPL6	12										38
RPS8	12										2
RUVBL1	12										6
RUVBL2	12										3
SEPTIN2	12										7
SERPINA3-2	12										18
SERPIND1	12										10
SERPINF1	12										20
SOD2	12										3
SPG7	12										10
THOP1	12										3
TPI1	12										7
TPM3	12										4
TRIM55	12										12
USP9X	12										10
YWHAH	12										6
ABHD16A	11										11
ABLIM2	11										9
ACTR3	11										6
AKR1A1	11										28
ALAD	11										5
ALCAM	11										10
ATP5PB	11										7
BLVRB	11										3
CASQ2	11										14
CNDP2	11										31
COMT	11										15
COPG1	11										3
COQ5	11										2
DAG1	11										11
DCN	11										16
DDX6	11										56
EIF2S1	11										11
ESD	11										29
FAAH	11										7
FLAD1	11										2
FUBP1	11										86
FXR1	11										8
GET3	11										12
GK	11										45
GLRX3	11										3
GNAS	11										2
GPX1	11										13
GSR	11										10
HAPLN3	11										21
HNRNPL	11										2
HOMER1	11										10
HSPA12B	11										28
HYI	11										9
IBA57	11										4
KYAT1	11										7
LCP1	11										19
LNPEP	11										15
LRRC47	11										15
MAOB	11										87
MTCH2	11										27
NADK2	11										5
NEK7	11										5
ORM1	11										6
PANK4	11										9
PDE3A	11										27
PDIA6	11										7
PSMA1	11										4
QSOX1	11										8
RDH13	11										15
RDX	11										22
RHOT1	11										33
RPS2	11										15
RPS3A	11										29
SEC23A	11										23
SERHL2	11										118
SGCD	11										12
SLC12A7	11										186
SLC25A4	11										16
SNTB2	11										41
SQOR	11										10
TALDO1	11										6
TBCD	11										5
TFAM	11										2
TMEM43	11										11
UGGT1	11										27
UQCRB	11										9
AARS2	10										11
ABCB8	10										44
ACTR2	10										2
ADD1	10										2
ADPRS	10										8
AFDN	10										5
AHSA1	10										9
AMACR	10										53
ANK2	10										5
APMAP	10										11
ARCN1	10										25
ARHGAP1	10										22
ATPAF1	10										3
BDH2	10										9
C7	10										3
CAPZA2	10										14
CAVIN2	10										15
CDC37	10										45
CFL2	10										10
COPB2	10										2
COPS3	10										99
COQ9	10										4
DNAJA4	10										1386
DNAJB4	10										2
DNM2	10										16
DNPEP	10										11
DTNA	10										5
EIF3L	10										2
EML1	10										17
ERMP1	10										25
F9	10										80
G6PD	10										80
GAA	10										41
GRHPR	10										49
H2AFY	10										11
HAGH	10										17
HDHD5	10										8
HP1BP3	10										8
HSD17B12	10										13
HSPB7	10										8
IAH1	10										10
ILVBL	10										34
IMPA1	10										1386
IMPDH2	10										7
ITGA7	10										7
L2HGDH	10										42
LANCL1	10										36
LARS2	10										41
MGLL	10										8
MLYCD	10										41
NAE1	10										6
NCAM1	10										19
NDUFB8	10										17
OAT	10										41
PCBP1	10										76
PECAM1	10										5
PFKL	10										44
PGRMC1	10										15
PHYH	10										5
PLIN3	10										99
PMPCA	10										7
PMPCB	10										9
POSTN	10										41
PPIB	10										6
PPME1	10										6
PROC	10										16
PSAP	10										16
PSMA6	10										16
PSMD4	10										12
PSME2	10										8
QARS1	10										7
QDPR	10										19
RBM14	10										5
RPL5	10										11
SEC31A	10										3
SEPTIN7	10										33
SERPINB1	10										3
SERPINF2	10										7
SGCB	10										17
SIRT2	10										4
SLC25A20	10										87
SLC4A1	10										41
SND1	10										10
SNRNP200	10										71
SRI	10										15
SRRT	10										15
ST13	10										2
STBD1	10										9
STOML2	10										2
SUCLG1	10										4
TCAP	10										15
TGFB1I1	10										8
TNNC1	10										2
TOM1	10										6
TRIP10	10										12
TST	10										27
TTC38	10										7
TXNDC5	10										7
TXNRD2	10										15
USP47	10										18
VAPA	10										5
XPO5	10										15
YWHAZ	10										14
ABCE1	9										12
ABHD11	9										2
ADD3	9										2
ADI1	9										3
AP2B1	9										29
APOBEC2	9										16
APOE	9										101
ARPC2	9										15
ATP1B1	9										1386
ATP5MG	9										16
BCKDHB	9										31
BCKDK	9										17
C9	9										2
CA1	9										43
CACYBP	9										82
CALR	9										82
CAMK2G	9										3
CAPNS1	9										186
CARS2	9										6
CBR4	9										37
CCAR2	9										30
CFL1	9										37
CLIC1	9										8
CLPX	9										10
CMPK1	9										19
COMTD1	9										9
COPB1	9										29
COX4I1	9										27
CRYAB	9										10
CRYZ	9										28
CYCS	9										14
DDAH2	9										14
DDO	9										11
DHRS7	9										6
DLG1	9										19
ECI1	9										34
EEF1A1	9										15
EIF3I	9										35
EIF4A1	9										19
EIF5B	9										5
ELAVL1	9										76
ELOB	9										86
EMD	9										4
ENDOG	9										114
FABP3	9										114
G3BP1	9										2
GPHN	9										17
GSTK1	9										17
HNRNPA1	9										15
HNRNPR	9										15
HPRT1	9										4
IARS1	9										8
ILF2	9										7
IPO7	9										46
LNPK	9										4
LOC100302368	9										13
LOC106504545	9										15
LRG1	9										9
MACROD1	9										1386
MAP7D1	9										13
MECR	9										62
MMUT	9										4
MRI1	9										1386
NAPRT	9										5
NARS1	9										186
NDUFA5	9										5
NDUFB9	9										15
NDUFS5	9										3
NDUFS8	9										7
NFS1	9										85
NPLOC4	9										9
NQO2	9										18
OLFML1	9										6
PABPC4	9										13
PDLIM3	9										13
PGAM1	9										15
PGAM2	9										3
PGM2	9										21
PGRMC2	9										12
PHKA1	9										4
PHKB	9										31
POLDIP2	9										114
POR	9										3
PPIA	9										4
PPP2R5A	9										7
PRDX1	9										9
PRDX2	9										8
PRDX4	9										6
PRMT5	9										8
PRPF8	9										6
PSMA5	9										15
PSMC4	9										8
PTGR2	9										5
PXN	9										7
RAB12	9										49
RAB7A	9										9
RNF123	9										12
RPN2	9										3
RPS4X	9										15
RPS9	9										6
RSU1	9										6
SCFD1	9										6
SEPTIN9	9										101
SERPING1	9										8
SF3B1	9										46
SGPL1	9										41
SGTA	9										6
SIRT5	9										4
SNX2	9										10
SRSF1	9										10
STOM	9										11
STRAP	9										21
STRN	9										21
STUB1	9										14
SUGT1	9										16
SUPV3L1	9										14
SYNRG	9										34
TANC1	9										5
TARS1	9										5
THBS1	9										2
THNSL1	9										3
USP15	9										10
USP24	9										82
USP28	9										5
VARS1	9										16
VBP1	9										6
VLDLR	9										24
VTN	9										7
VWA1	9										11
WFS1	9										6
YWHAQ	9										186
AARSD1	8										1386
ABCF1	8										5
AHSG	8										17
AIMP2	8										9
AK1	8										9
AKAP1	8										9
ALDH1A2	8										3
AMBP	8										16
ANKRD1	8										8
AP2M1	8										8
APEX1	8										3
APRT	8										11
BCS1L	8										11
BGN	8										17
BLMH	8										17
BPHL	8										34
C14H1orf198	8										25
CA3	8										1386
CAB39	8										44
CAMK2B	8										18
CLEC3B	8										85
CMBL	8										14
COASY	8										24
CORO1B	8										21
CORO1C	8										1386
COX5A	8										2
CSNK2A1	8										1386
CSRP1	8										4
CSRP3	8										9
CTSB	8										13
CUL2	8										7
DBNL	8										17
DCTN4	8										2
DHTKD1	8										19
DNAJC11	8										12
DUSP3	8										22
DYNC1LI1	8										19
ECHDC2	8										7
EEF1A2	8										8
EEF1D	8										7
EFEMP1	8										3
EFHD1	8										25
EIF4A2	8										1386
EIF4A3	8										7
EMILIN1	8										1386
EMILIN2	8										1386
EPB41	8										1386
ERAP1	8										1386
ERP29	8										16
FABP5	8										1386
FAH	8										16
FAM120A	8										11
FARSA	8										11
FBXO40	8										13
FKBP3	8										1386
G3BP2	8										31
GALM	8										2
GLO1	8										39
GPS1	8										41
GPX4	8										18
GRSF1	8										4
HDLBP	8										62
HNRNPA3	8										35
HNRNPC	8										1386
HNRNPD	8										5
HNRNPF	8										16
HOOK3	8										3
ISOC2	8										22
JPH2	8										4
KPNA4	8										15
LCLAT1	8										15
LIMS1	8										1386
LMAN2	8										9
LOC100153899	8										10
LOC100523624	8										37
LOC100739365	8										19
LOC106504547	8										21
LOC110260088	8										3
LOC396685	8										8
LYPLA1	8										118
LYPLA2	8										77
MAP3K20	8										1386
MAPK3	8										2
MMRN2	8										2
MPC2	8										1386
MRPS22	8										4
MRPS27	8										21
MTIF2	8										114
MTX2	8										19
MYL1	8										2
MYL4	8										16
NAMPT	8										20
NAXE	8										28
NDRG4	8										2
NDUFA13	8										23
NDUFB7	8										41
NME2	8										36
NMNAT3	8										6
OCIAD1	8										29
PAK2	8										2
PCOLCE	8										4
PCYOX1	8										13
PDE4D	8										10
PDIA2	8										15
PDK2	8										5
PDK3	8										4
PFKFB2	8										87
PGLS	8										30
PLEKHA2	8										53
PLPBP	8										3
POPDC2	8										9
PPM1F	8										36
PPP5C	8										7
PRDX3	8										30
PRDX5	8										13
PRKAA2	8										2
PRUNE1	8										9
PSMA4	8										5
PSMB1	8										2
PSMB2	8										1386
PSMB5	8										6
PTBP1	8										19
RABGGTA	8										2
RAD23B	8										20
RAN	8										22
RPS11	8										1386
RPS18	8										9
RTN4IP1	8										38
SBDS	8										118
SCCPDH	8										4
SCP2	8										12
SDR39U1	8										87
SF3B2	8										9
SFXN4	8										86
SGCA	8										7
SGCG	8										20
SHMT1	8										6
SLC16A1	8										4
SLC9A3R2	8										46
SPRYD4	8										3
STX4	8										36
THBS4	8										36
TIMM50	8										9
TKFC	8										9
TOR1AIP1	8										186
TPM4	8										7
TRNT1	8										10
TXNRD1	8										6
UAP1L1	8										77
UBA3	8										4
UBE3A	8										186
VAPB	8										186
VCAN	8										18
VDAC3	8										186
XPO7	8										87
YKT6	8										30
ACOT11	7										7
ACOT13	7										24
ACOX2	7										3
ACP1	7										9
ADSL	7										25
AIMP1	7										25
ALDOC	7										4
AP1B1	7										12
BAG2	7										2
BLVRA	7										17
BUB3	7										17
CA2	7										44
CA4	7										13
CAVIN3	7										16
CDNF	7										7
CHCHD6	7										4
CKB	7										21
CLPP	7										13
CLTB	7										56
CMPK2	7										15
COL4A2	7										3
COPS5	7										11
COQ3	7										44
COX5B	7										89
COX6B	7										11
CRELD1	7										2
DCPS	7										8
DDAH1	7										87
DDOST	7										101
DIABLO	7										6
DNAJA3	7										186
DSTN	7										9
DYNC1LI2	7										3
ECHDC3	7										9
EIF3F	7										12
EIF3J	7										3
EPB41L1	7										114
ERO1A	7										16
ETHE1	7										1386
FBLN1	7										7
FBN2	7										36
FILIP1	7										41
GCN1	7										5
GMPPB	7										89
GNAO1	7										44
GRB2	7										7
GRPEL1	7										10
GTPBP3	7										6
GYG1	7										45
HARS1	7										4
HSPA2	7										11
HSPB2	7										44
HSPB3	7										11
HSPB6	7										44
HSPE1	7										44
ISOC1	7										20
IST1	7										10
ITGA1	7										30
ITIH5	7										82
KCTD12	7										82
KLKB1	7										1386
KNG1	7										2
LACTB	7										87
LANCL2	7										186
LDHD	7										15
LOC100152327	7										9
LOC100154081	7										2
LOC100739163	7										30
LOC110255953	7										36
LRP1	7										2
LRPAP1	7										3
LSS	7										1386
MAP2K2	7										14
MAP3K5	7										6
MAPK1	7										30
MAPK12	7										7
MESD	7										36
MFGE8	7										5
MLEC	7										46
MMAB	7										49
MPI	7										87
MPP7	7										5
MRPL13	7										24
MSRB2	7										28
MTDH	7										101
MTX1	7										34
MYL6	7										16
NAPA	7										15
NDUFA7	7										6
NDUFA8	7										7
NDUFAF5	7										7
NDUFB4	7										3
NDUFB6	7										29
NFU1	7										2
NUDC	7										24
NUP93	7										18
OTUB1	7										1386
PACSIN2	7										5
PARVB	7										4
PDK4	7										8
PDLIM4	7										1386
PDLIM7	7										77
PFN1	7										5
PGM3	7										86
PITHD1	7										19
PRMT1	7										3
PSMA2	7										30
PSMA3	7										53
PSMA7	7										15
PSMB3	7										1386
PSMD12	7										5
PSMD14	7										1386
PSPC1	7										1386
PTCD3	7										11
PUF60	7										1386
QKI	7										8
RAB14	7										4
RAB18	7										87
RABGAP1	7										21
RBMX	7										26
REEP5	7										2
RPL10A	7										41
RPL7	7										9
RPS16	7										10
RPS19	7										2
RRBP1	7										25
RTCA	7										25
SARS2	7										33
SEC24C	7										118
SELENOO	7										29
SF3B3	7										7
SKP1	7										3
SLK	7										17
SNAP23	7										1386
TBCA	7										14
TBRG4	7										21
TIPRL	7										9
TMOD3	7										9
TPR	7										114
TUBA8	7										23
TXNL1	7										20
UBE2L3	7										76
UBE2N	7										114
UCHL3	7										41
USP7	7										3
VPS29	7										9
WARS1	7										8
YWHAB	7										77
ABHD14B	6										17
ACE	6										17
ACTL6A	6										17
ADIPOQ	6										10
AGK	6										11
ALDH18A1	6										7
ALDH1A1	6										42
APOO	6										2
ARHGDIA	6										80
ARL6IP5	6										12
ARMCX3	6										7
ARPC1A	6										3
ARPC3	6										8
ART3	6										10
ASAH1	6										5
ATP2B4	6										17
ATP5PF	6										49
AUH	6										4
BAG6	6										43
C10H9orf64	6										8
C2	6										46
C6	6										7
C8A	6										18
C8B	6										18
CCDC22	6										8
CD5L	6										6
CELF1	6										10
CENPV	6										2
CHCHD3	6										26
CHMP4B	6										27
CISD2	6										10
CLIC5	6										21
CNPY2	6										27
COBL	6										3
COL1A1	6										8
COL1A2	6										7
COL3A1	6										3
COPS6	6										3
COQ10A	6										33
COQ10B	6										87
CORO1A	6										26
CORO6	6										1386
CPOX	6										1386
CRKL	6										2
CRYL1	6										33
CTPS2	6										7
CTSZ	6										4
CTTN	6										5
CYB5A	6										87
CYGB	6										6
CYRIB	6										15
DBI	6										4
DCAF6	6										13
DCTN3	6										42
DEK	6										99
DHRS7B	6										86
DHX15	6										1386
DIP2C	6										1386
DTYMK	6										12
ECSIT	6										80
EIF2S2	6										24
EIF4H	6										4
EIF6	6										7
EMC2	6										4
EPS15L1	6										43
ERP44	6										4
F12	6										6
F13A1	6										6
FABP4	6										10
FAM162A	6										7
FARS2	6										33
FETUB	6										27
FN3K	6										3
GAS6	6										1386
GHITM	6										1386
GJA1	6										1386
GLG1	6										5
GNAI2	6										1386
GPX3	6										10
HCFC1	6										15
HDGF	6										3
HEXA	6										27
HGS	6										5
HINT1	6										186
HIP1	6										43
HRC	6										11
HSCB	6										17
HSD17B14	6										186
HSD17B8	6										4
HSPB8	6										11
HTRA2	6										62
ITGA6	6										14
KLHL31	6										13
LASP1	6										5
LOC100512341	6										49
LOC100513261	6										10
LOC100513346	6										41
LOC100520329	6										14
LOC100622246	6										5
LOC100738684	6										16
LOC396684	6										7
MAPK14	6										45
MAPRE1	6										7
MAPRE3	6										5
MARS1	6										12
MEMO1	6										2
MPP6	6										26
MRPL12	6										7
MRPL39	6										13
MRPL46	6										1386
MRPS36	6										11
MTFP1	6										56
MTFR1L	6										7
NAGK	6										5
NAP1L4	6										3
NDUFA4	6										9
NDUFA6	6										2
NDUFB11	6										20
NDUFC2	6										11
NDUFS6	6										24
NDUFS7	6										4
NPM1	6										10
NT5C3A	6										5
NTPCR	6										12
NUTF2	6										12
OSBP	6										1386
OXSM	6										1386
OXSR1	6										43
PABPC1	6										28
PBLD	6										28
PCBP2	6										10
PCYT1A	6										14
PDXK	6										1386
PERM1	6										2
PHLDB1	6										3
PICALM	6										9
PITPNA	6										49
PITPNB	6										22
PLGRKT	6										4
PLIN1	6										5
PMM2	6										18
PPP1R12C	6										6
PPP2R2A	6										10
PPP3CC	6										16
PPTC7	6										2
PRKAB2	6										1386
PRKCSH	6										12
PSMD8	6										21
PSMD9	6										12
PTGES3	6										5
PTPA	6										15
PTPN11	6										11
PUDP	6										49
RAD23A	6										3
RDH14	6										4
RENBP	6										10
RPL23	6										26
RPS12	6										14
RPS14	6										9
RPS6	6										34
SARNP	6										5
SCARB2	6										13
SCRN3	6										22
SEC23IP	6										15
SF1	6										1386
SH3GL1	6										1386
SH3GLB1	6										14
SH3KBP1	6										77
SMYD5	6										77
SNTB1	6										4
SNX9	6										15
SOD1	6										9
SRPRB	6										6
SSBP1	6										6
STXBP3	6										10
SURF1	6										5
THNSL2	6										5
TIMM13	6										8
TMEM126A	6										10
TMEM143	6										10
TNPO1	6										20
TOLLIP	6										5
TOP2B	6										12
TRIM28	6										5
TRIM63	6										13
TUBB6	6										9
UBAC1	6										5
UBE2M	6										8
UBQLN2	6										2
UQCRQ	6										12
VPS13C	6										12
WDR82	6										10
AAMDC	5										12
ABCB7	5										8
ACAA1	5										6
ACP6	5										1386
ACYP2	5										1386
ADCY6	5										77
AFG1L	5										77
AGO2	5										9
AMT	5										1386
ANP32A	5										1386
API5	5										1386
APIP	5										53
APPL2	5										4
ASRGL1	5										44
ATP5IF1	5										1386
ATP5ME	5										6
ATP6V1B2	5										17
BANF1	5										1386
BCAP31	5										10
BST1	5										8
BVES	5										5
C14H10orf71	5										3
C1S	5										1386
C9H11orf54	5										13
CAPZA1	5										12
CD36	5										49
CDC42	5										27
CDH5	5										41
CDK5RAP3	5										2
CES1	5										4
CHMP5	5										6
CIAPIN1	5										10
CKAP5	5										7
CLEC14A	5										7
CLINT1	5										49
CLPB	5										89
CNN2	5										186
CNN3	5										89
COL4A1	5										4
COPS7A	5										4
COQ4	5										38
COQ7	5										2
COX15	5										4
COX2	5										8
CPB2	5										36
CSNK2B	5										9
CTSC	5										9
CXADR	5										1386
CYFIP1	5										3
CZIB	5										16
DAP3	5										1386
DDX46	5										4
DHODH	5										4
DMAC2L	5										16
DNAJA1	5										16
DUSP28	5										2
DYNC1I2	5										5
ECM1	5										6
EDC4	5										14
EEA1	5										30
EFHD2	5										4
EIF3D	5										41
EIF4E	5										87
ELOC	5										20
EPB42	5										15
EPN2	5										17
ERGIC1	5										41
ETF1	5										7
FAM98A	5										99
FAM98B	5										1386
FBP1	5										6
FDX1	5										15
FKBP9	5										1386
FMOD	5										12
FPGT	5										6
FTH1	5										15
FUS	5										9
FXR2	5										4
GFUS	5										1386
GIMAP4	5										18
GLS	5										9
GNB1	5										87
GNPDA1	5										4
GPC1	5										22
HBB	5										2
HCCS	5										10
HECTD1	5										11
HINT2	5										44
HMOX2	5										3
HNRNPAB	5										4
HNRNPDL	5										9
HOGA1	5										3
HSPBP1	5										22
IGBP1	5										30
ISCA2	5										39
ITIH3	5										11
IVNS1ABP	5										1386
JPT2	5										12
KLC1	5										6
KPNA1	5										7
L3HYPDH	5										3
LEMD2	5										30
LGALS1	5										5
LIAS	5										24
LIMD1	5										26
LIMS2	5										186
LOC100157002	5										15
LOC100512977	5										2
LOC100524873	5										21
LOC100621492	5										21
LOC100626015	5										22
LOC110256000	5										22
LPGAT1	5										10
LYRM1	5										3
MANF	5										4
MAOA	5										4
MARCKS	5										5
MECP2	5										56
MGST3	5										41
MIA3	5										14
MICOS13	5										21
MIGA2	5										1386
MMS19	5										17
MOB2	5										3
MPC1	5										87
MRPL1	5										31
MRPL11	5										62
MRPL15	5										5
MRPL17	5										8
MRPL24	5										27
MRPL37	5										27
MRPL38	5										15
MRPL41	5										46
MRPS26	5										9
MYO18B	5										29
NANS	5										46
NAP1L1	5										86
NASP	5										5
ND2	5										56
ND4	5										9
NDRG1	5										4
NDUFA11	5										29
NDUFAB1	5										11
NDUFB5	5										1386
NIT1	5										17
NRP1	5										5
NUCB1	5										28
NUDT2	5										10
NUDT9	5										186
OAS1	5										8
OSGEP	5										44
OXA1L	5										1386
PAFAH1B3	5										44
PAPLN	5										49
PARS2	5										45
PC	5										14
PCBD1	5										44
PCDH7	5										27
PCYT2	5										27
PDAP1	5										13
PEX19	5										77
PFDN5	5										41
PFKP	5										41
PPP1CB	5										41
PRKACB	5										29
PROS1	5										18
PSMB6	5										9
PSMD7	5										86
PSMF1	5										35
PTGIS	5										27
PURA	5										49
PURB	5										2
RAB3GAP1	5										30
RAB3GAP2	5										114
RANBP1	5										1386
RBM39	5										87
RBP4	5										10
RBPMS	5										10
RCN2	5										87
RETN	5										77
RFTN1	5										86
RIDA	5										17
RILP	5										7
RNF114	5										7
RNPEP	5										44
RPIA	5										13
RPL12	5										4
RPL15	5										6
RPL23A	5										27
RPL24	5										7
RPL30	5										20
RPL32	5										44
RPL9	5										34
RPRD1B	5										3
RPS20	5										6
RPS5	5										25
RPS7	5										56
RPSA	5										56
RRAS2	5										33
S100A8	5										11
SAE1	5										7
SAR1A	5										12
SAR1B	5										21
SDHC	5										29
SEC11A	5										12
SEPTIN8	5										3
SERBP1	5										23
SERPINB9	5										44
SH3BGR	5										41
SH3BGRL	5										41
SLC25A6	5										10
SMC1A	5										9
SNRNP70	5										16
SNX1	5										10
SNX3	5										17
SNX5	5										4
SORBS3	5										4
SPATA20	5										14
SRP68	5										10
SRP72	5										35
SRR	5										31
SRRM2	5										49
SSB	5										49
STARD7	5										10
SUN1	5										29
SURF4	5										114
SYNC	5										34
SYNCRIP	5										29
SYNE1	5										34
TARDBP	5										41
TATDN1	5										87
TBC1D4	5										14
TBCB	5										99
TFG	5										4
THYN1	5										31
TIMM21	5										89
TIMM9	5										6
TMEM65	5										10
TMX1	5										19
TMX2	5										5
TMX3	5										13
TOM1L2	5										46
TOMM22	5										6
TPT1	5										13
TRIM54	5										27
TSN	5										87
TTR	5										2
TXN	5										1386
U2AF2	5										8
UBA2	5										49
UBE2K	5										62
UCHL5	5										87
UFD1	5										56
UMPS	5										22
UROD	5										46
VASP	5										29
VPS25	5										4
VPS26A	5										8
VPS28	5										13
VPS4A	5										30
WDR44	5										9
YAP1	5										3
YARS1	5										1386
YWHAG	5										8
ABHD6	4										1386
ABI3BP	4										17
ACACB	4										24
ACIN1	4										44
AGFG1	4										1386
AHNAK2	4										1386
ALDH16A1	4										7
ALDH1L2	4										101
ALKBH3	4										4
ANP32B	4										5
APOA2	4										26
APOF	4										9
ARHGDIB	4										29
ARPC4	4										87
ASL	4										53
ATG3	4										2
ATOX1	4										22
ATP5F1D	4										14
ATP5MD	4										12
ATPAF2	4										41
ATXN2	4										41
BABAM2	4										62
BAG5	4										6
BASP1	4										9
BCLAF1	4										10
BPGM	4										10
C15H2orf88	4										15
C4H8orf82	4										87
C5H12orf57	4										1386
CAMKK2	4										1386
CAPG	4										87
CAPRIN1	4										87
CAV2	4										62
CD14	4										13
CD93	4										13
CDV3	4										13
CHCHD5	4										23
CHGB	4										8
CHMP3	4										8
CHP1	4										87
CLCC1	4										3
CLIC2	4										21
CNBP	4										21
CNP	4										41
COMMD9	4										86
COPS8	4										13
COTL1	4										10
COX7A2L	4										80
CPNE1	4										10
CPPED1	4										16
CSTB	4										20
CUL1	4										3
CUL3	4										87
CUL4A	4										11
DAZAP1	4										101
DBN1	4										4
DDRGK1	4										43
DDT	4										21
DDX39B	4										4
DMPK	4										1386
DNAJB11	4										1386
DNAJC19	4										77
DPP7	4										21
DPY30	4										1386
DRG1	4										36
DSC2	4										10
DST	4										7
EDF1	4										35
EEF1B2	4										27
EFTUD2	4										1386
EGFLAM	4										15
EIF3G	4										13
EIF3H	4										5
EIF5A	4										33
EMILIN3	4										186
ENG	4										1386
ERI3	4										6
EXOG	4										6
FAF1	4										1386
FAM185A	4										3
FDPS	4										17
FERMT3	4										6
FGL2	4										10
FIS1	4										23
FITM2	4										2
FKBP1A	4										33
FKBP8	4										85
FOLH1B	4										41
FOXRED1	4										6
FUCA1	4										21
FXN	4										1386
GADD45GIP1	4										12
GART	4										4
GBP1	4										53
GCAT	4										9
GFM2	4										1386
GLB1	4										10
GLRX	4										8
GMPPA	4										9
GMPS	4										4
GNPDA2	4										3
GSK3B	4										6
HEBP1	4										6
HERC4	4										3
HGFAC	4										7
HMGB1	4										11
HMGB2	4										2
HNMT	4										10
HNRNPH1	4										7
HNRNPH3	4										18
HNRNPUL1	4										4
HSPA12A	4										77
IGFBP7	4										4
INPP4B	4										19
INPP5A	4										4
IRGQ	4										99
ISG15	4										3
ITSN1	4										1386
JCHAIN	4										8
JPH1	4										9
KPNA3	4										3
KRT1	4										3
KRT10	4										6
KRT8	4										5
LAMTOR2	4										44
LGALSL	4										87
LGMN	4										87
LMAN1	4										1386
LOC100512926	4										53
LOC100523672	4										1386
LOC100625049	4										86
LOC100625088	4										24
LOC102162486	4										4
LPCAT3	4										4
LRRC20	4										21
LXN	4										1386
MACROH2A2	4										3
MAP2K1	4										17
MAPRE2	4										23
MARS2	4										23
MAT2A	4										4
MDP1	4										1386
MFAP5	4										18
MGST1	4										17
MIX23	4										17
MPP1	4										18
MRPL43	4										7
MRPL9	4										82
MRPS2	4										22
MRPS31	4										17
MRPS34	4										12
MRPS6	4										44
MRPS9	4										34
MRRF	4										44
MSRB3	4										7
MTHFD1	4										7
MTOR	4										10
MYDGF	4										2
MYL9	4										186
NAA15	4										31
NAPG	4										10
ND1	4										23
NDUFAF1	4										18
NDUFAF6	4										34
NDUFB3	4										36
NDUFS4	4										82
NEDD4L	4										22
NEFL	4										2
NENF	4										1386
NT5C2	4										12
NUBPL	4										14
NUDT16	4										44
NUP155	4										9
OAS2	4										13
OLFML2A	4										7
PARVA	4										7
PCNA	4										29
PCNP	4										10
PCP4	4										10
PDCD5	4										1386
PDCD6	4										29
PDE12	4										4
PDE4A	4										10
PFDN2	4										17
PKLR	4										8
PLA2G7	4										17
PLBD1	4										3
PLCD1	4										4
PLCD3	4										37
PLOD3	4										3
PNP	4										114
POLR2B	4										17
PON1	4										13
PPID	4										1386
PPIF	4										27
PPIP5K2	4										53
PPM1A	4										17
PPM1B	4										2
PPP1CA	4										4
PPP1R3A	4										3
PPP2R5C	4										12
PRPF19	4										8
PSIP1	4										1386
PSMB4	4										1386
PTPMT1	4										5
RAB10	4										19
RAB2A	4										2
RALY	4										114
RBKS	4										35
RCC1	4										14
RCSD1	4										19
RGN	4										1386
RHOB	4										77
RHOG	4										17
RMND1	4										62
RPL10	4										36
RPL13	4										12
RPL13A	4										1386
RPL21	4										1386
RPL27A	4										1386
RPL3	4										1386
RPL36	4										13
RPL3L	4										13
RPL8	4										15
RPS17	4										44
RPS6KA3	4										21
RRAD	4										12
RRAS	4										21
S100A9	4										49
SEPHS1	4										56
SEPTIN10	4										15
SEPTIN11	4										7
SHMT2	4										9
SIRT3	4										6
SLC25A1	4										24
SLIRP	4										42
SMC3	4										14
SMPX	4										16
SMS	4										9
SMTNL2	4										33
SMYD2	4										5
SNCG	4										10
SNU13	4										1386
SOD3	4										12
SPAG9	4										77
SPART	4										77
SPCS3	4										1386
SRSF3	4										5
SRSF7	4										1386
STRN3	4										1386
STT3A	4										89
STT3B	4										7
STX7	4										15
TARS2	4										21
TBCE	4										12
TECRL	4										21
TESC	4										7
THRAP3	4										7
THY1	4										1386
TM9SF3	4										4
TMEM11	4										186
TMEM263	4										1386
TOMM5	4										12
TPPP	4										11
TSG101	4										4
TTC19	4										1386
TUBB	4										12
TXNDC12	4										46
TXNIP	4										46
UBA5	4										1386
UBAP2L	4										17
UBR3	4										19
UBXN4	4										6
UCHL1	4										15
UCKL1	4										15
UFL1	4										28
UPF1	4										86
UQCC1	4										77
VARS2	4										31
VTA1	4										11
WDR77	4										1386
XPNPEP3	4										1386
YBX1	4										7
[truncated: 15,889 more rows]

## Sheet: Table S3
Gene	log2 fold change (DM/WT)	p_value	adj_p_value	Significant (FDR < 0.05, fold-change > 1.3)	diff_abundant
CNN1	1.59622	0.00466405	0.0477559	+	upregulated_in_DM
HP	1.47539	0	0	+	upregulated_in_DM
LOC110256000	1.36	4.60971e-05	0.000897179	+	upregulated_in_DM
EFHD1	1.33284	1.51097e-11	1.3179e-09	+	upregulated_in_DM
DDAH1	1.29781	4.8716e-05	0.000932733	+	upregulated_in_DM
LOC110258309	1.21671	0.00210382	0.0255386	+	upregulated_in_DM
ANKRD1	1.18907	6.5595e-06	0.000160913	+	upregulated_in_DM
CBR4	1.16924	3.59207e-10	2.56343e-08	+	upregulated_in_DM
FBLN1	1.06097	3.3804e-06	9.36569e-05	+	upregulated_in_DM
LOC106504547	1.03144	0.00364204	0.0399146	+	upregulated_in_DM
HSD17B8	1.02984	8.35336e-06	0.000196722	+	upregulated_in_DM
MYL7	1.02933	1.73126e-11	1.45611e-09	+	upregulated_in_DM
TAGLN	1.0263	2.04481e-12	2.09371e-10	+	upregulated_in_DM
RENBP	1.02509	0.00357113	0.0394836	+	upregulated_in_DM
A1BG	1.00313	3.7123e-11	3.01464e-09	+	upregulated_in_DM
MYH11	1.00105	1.1342e-09	7.63157e-08	+	upregulated_in_DM
ILVBL	0.997819	3.90198e-06	0.000103249	+	upregulated_in_DM
PROC	0.964095	7.66108e-07	2.37393e-05	+	upregulated_in_DM
JCHAIN	0.957966	0.000878473	0.0118897	+	upregulated_in_DM
APOA4	0.94638	1.68132e-09	1.07014e-07	+	upregulated_in_DM
ALDH1A1	0.922172	0.00280651	0.0330466	+	upregulated_in_DM
CSRP1	0.893699	0.00151384	0.0194814	+	upregulated_in_DM
CRAT	0.857167	0	0	+	upregulated_in_DM
GLRX	0.818376	3.26426e-05	0.000680296	+	upregulated_in_DM
BGN	0.802757	0.000230726	0.00379972	+	upregulated_in_DM
DHRS4	0.802259	3.02425e-13	3.56105e-11	+	upregulated_in_DM
PZP	0.800194	0	0	+	upregulated_in_DM
CD5L	0.797527	0.000444355	0.00654034	+	upregulated_in_DM
PFKL	0.78955	9.68171e-09	5.18192e-07	+	upregulated_in_DM
SERPINC1	0.777188	1.6908e-07	6.22161e-06	+	upregulated_in_DM
SERPING1	0.773499	6.8021e-05	0.00125148	+	upregulated_in_DM
FABP4	0.770422	2.7889e-08	1.15226e-06	+	upregulated_in_DM
LOC396781	0.760551	1.97496e-10	1.45345e-08	+	upregulated_in_DM
FLNA	0.759176	0	0	+	upregulated_in_DM
TPP1	0.759066	0.000732051	0.0101948	+	upregulated_in_DM
CP	0.749026	1.7335e-12	1.85564e-10	+	upregulated_in_DM
FN1	0.741487	0	0	+	upregulated_in_DM
GPX3	0.707828	6.97401e-06	0.000165897	+	upregulated_in_DM
HADHA	0.689303	0	0	+	upregulated_in_DM
ITIH2	0.686599	3.78076e-06	0.000102341	+	upregulated_in_DM
QSOX1	0.682516	0.000753702	0.0103799	+	upregulated_in_DM
HADHB	0.660825	0	0	+	upregulated_in_DM
C4A	0.66005	1.95629e-06	5.7437e-05	+	upregulated_in_DM
CFB	0.629366	2.53617e-08	1.08594e-06	+	upregulated_in_DM
F2	0.623448	4.43115e-06	0.000114674	+	upregulated_in_DM
ITIH1	0.61902	2.99711e-06	8.4026e-05	+	upregulated_in_DM
EEF1A1	0.618887	7.17036e-05	0.00130901	+	upregulated_in_DM
ACSS1	0.614659	0	0	+	upregulated_in_DM
APOH	0.60405	9.34918e-06	0.000217993	+	upregulated_in_DM
CA4	0.603817	0.000124554	0.00218899	+	upregulated_in_DM
SERPINA3-2	0.601492	2.9917e-05	0.000634082	+	upregulated_in_DM
MAP1B	0.601451	0.00190562	0.023496	+	upregulated_in_DM
CTNNA1	0.601132	2.22083e-07	8.04624e-06	+	upregulated_in_DM
COPS3	0.595193	0.00310661	0.0363983	+	upregulated_in_DM
AHSG	0.592063	4.65955e-06	0.000119274	+	upregulated_in_DM
ACTN1	0.58179	2.32639e-08	1.02937e-06	+	upregulated_in_DM
COQ5	0.562401	2.50989e-05	0.000557622	+	upregulated_in_DM
SLC25A20	0.562236	1.33823e-06	3.98929e-05	+	upregulated_in_DM
COMTD1	0.562159	0.00320549	0.0366453	+	upregulated_in_DM
H2AFY	0.5574	0.000167299	0.00283445	+	upregulated_in_DM
CFH	0.553383	1.97554e-06	5.7437e-05	+	upregulated_in_DM
CAVIN3	0.5503	0.00154846	0.0197091	+	upregulated_in_DM
ILF2	0.543679	0.00314046	0.0366128	+	upregulated_in_DM
SERPIND1	0.538659	0.000155919	0.00266079	+	upregulated_in_DM
VTN	0.538462	4.86154e-05	0.000932733	+	upregulated_in_DM
HYI	0.525583	0.000802091	0.0109186	+	upregulated_in_DM
ME3	0.521906	9.97078e-09	5.21804e-07	+	upregulated_in_DM
ASPN	0.521359	1.25281e-06	3.78251e-05	+	upregulated_in_DM
MGLL	0.520257	0.000240757	0.00391022	+	upregulated_in_DM
PLG	0.51814	1.40794e-08	6.82182e-07	+	upregulated_in_DM
ACAA2	0.50877	0	0	+	upregulated_in_DM
PLIN3	0.503652	0.00456442	0.0469398	+	upregulated_in_DM
CFI	0.495532	0.00164092	0.0206651	+	upregulated_in_DM
C3	0.493047	1.44115e-10	1.09481e-08	+	upregulated_in_DM
ABHD10	0.491398	0.000322697	0.00499968	+	upregulated_in_DM
GC	0.483138	5.94795e-07	1.94547e-05	+	upregulated_in_DM
SNTB2	0.471412	0.00364401	0.0399146	+	upregulated_in_DM
STOM	0.463982	0.00339842	0.0381109	+	upregulated_in_DM
ACTN4	0.442244	3.54083e-05	0.00071885	+	upregulated_in_DM
NHLRC2	0.440262	2.53925e-05	0.000558872	+	upregulated_in_DM
DDX17	0.437776	0.000192885	0.0031989	+	upregulated_in_DM
ZADH2	0.435726	2.8177e-07	1.0054e-05	+	upregulated_in_DM
FBLN5	0.416915	0.000643045	0.00912272	+	upregulated_in_DM
RMDN1	0.408453	4.14186e-06	0.000108379	+	upregulated_in_DM
NPEPPS	0.39453	7.88272e-11	6.18793e-09	+	upregulated_in_DM
CPT2	0.392508	1.22815e-07	4.74145e-06	+	upregulated_in_DM
HSDL2	0.386311	4.32273e-08	1.72543e-06	+	upregulated_in_DM
DPYSL2	0.381417	2.58284e-08	1.08618e-06	+	upregulated_in_DM
ALDH3A2	0.380193	0.000121951	0.00215937	+	upregulated_in_DM
ACSS3	-0.396565	0.00353268	0.0392428	+	downregulated_in_DM
GLUD1	-0.407678	3.16843e-07	1.11368e-05	+	downregulated_in_DM
DBT	-0.415005	0.000286878	0.00459591	+	downregulated_in_DM
DHRS11	-0.433295	0.000101526	0.00181132	+	downregulated_in_DM
AGT	-0.454431	0.000894128	0.0118964	+	downregulated_in_DM
PBXIP1	-0.456464	0.00435257	0.0449575	+	downregulated_in_DM
HBB	-0.457949	0.00351558	0.0392379	+	downregulated_in_DM
BDH1	-0.462423	4.35537e-05	0.00085474	+	downregulated_in_DM
ALDH6A1	-0.467904	7.71228e-12	6.98554e-10	+	downregulated_in_DM
ALDH7A1	-0.471931	5.86103e-06	0.000146348	+	downregulated_in_DM
MYLK3	-0.471969	0.00171306	0.0214588	+	downregulated_in_DM
OAT	-0.47496	0.00413126	0.0434876	+	downregulated_in_DM
PGP	-0.476509	3.64963e-05	0.000734606	+	downregulated_in_DM
FHL2	-0.491629	0	0	+	downregulated_in_DM
CSRP3	-0.492087	1.44491e-07	5.48833e-06	+	downregulated_in_DM
PXDN	-0.540456	0.00201796	0.0246234	+	downregulated_in_DM
ARVCF	-0.54547	8.25264e-09	4.62737e-07	+	downregulated_in_DM
ECHDC1	-0.548594	2.05902e-06	5.91339e-05	+	downregulated_in_DM
PFKM	-0.556906	0	0	+	downregulated_in_DM
BCKDHA	-0.590482	4.52873e-07	1.52359e-05	+	downregulated_in_DM
OPTN	-0.600706	0.00185912	0.0230433	+	downregulated_in_DM
EPHX2	-0.603281	4.72932e-07	1.56867e-05	+	downregulated_in_DM
ECHS1	-0.604419	1.20148e-12	1.34738e-10	+	downregulated_in_DM
BCKDHB	-0.60607	6.90393e-06	0.000165897	+	downregulated_in_DM
AGRN	-0.609981	3.01559e-05	0.000634082	+	downregulated_in_DM
ALDH9A1	-0.618291	1.4194e-08	6.82182e-07	+	downregulated_in_DM
PYGM	-0.619169	0	0	+	downregulated_in_DM
ME2	-0.640499	0.00119912	0.0156884	+	downregulated_in_DM
ACY1	-0.669763	7.24449e-08	2.84346e-06	+	downregulated_in_DM
SH3KBP1	-0.669813	0.00473845	0.0483076	+	downregulated_in_DM
ALDH4A1	-0.719461	2.22045e-16	3.07597e-14	+	downregulated_in_DM
PHYH	-0.722332	6.62892e-06	0.000160939	+	downregulated_in_DM
MCCC1	-0.734882	5.13341e-09	3.09979e-07	+	downregulated_in_DM
GPD1	-0.771368	7.4325e-12	6.98554e-10	+	downregulated_in_DM
DHRS7B	-0.822575	0.000339851	0.00523104	+	downregulated_in_DM
PDLIM4	-0.824767	0.000759394	0.0103975	+	downregulated_in_DM
STAT1	-0.854868	1.37038e-09	8.96458e-08	+	downregulated_in_DM
DCXR	-0.856849	1.27546e-08	6.39086e-07	+	downregulated_in_DM
VWA8	-0.861944	3.55271e-15	4.64813e-13	+	downregulated_in_DM
MGST1	-0.863326	0.000464734	0.00679782	+	downregulated_in_DM
MCCC2	-0.987923	2.22045e-16	3.07597e-14	+	downregulated_in_DM
MMAB	-0.988573	6.48538e-07	2.0922e-05	+	downregulated_in_DM
TST	-1.00145	8.61533e-14	1.06785e-11	+	downregulated_in_DM
COL1A2	-1.01093	0.00018877	0.00315285	+	downregulated_in_DM
ABLIM2	-1.0226	7.42457e-07	2.33131e-05	+	downregulated_in_DM
ACOT11	-1.02867	3.44869e-05	0.000706232	+	downregulated_in_DM
LTF	-1.59647	0.000100843	0.00181132	+	downregulated_in_DM
MYL1	-2.60888	0	0	+	downregulated_in_DM
SORD	1.44583	0.00534324	0.0524305	n.s.	n.s.
KLKB1	1.3129	0.0062392	0.0583823	n.s.	n.s.
TBCC	1.066	0.0316617	0.186875	n.s.	n.s.
C2	1.06068	0.0276563	0.172303	n.s.	n.s.
CD74	1.05407	0.162471	0.529211	n.s.	n.s.
GADD45GIP1	1.01469	0.0517295	0.268332	n.s.	n.s.
MGAM	0.972835	0.110499	0.426399	n.s.	n.s.
PDK4	0.955644	0.00836799	0.0716604	n.s.	n.s.
MPP6	0.916156	0.0127572	0.101842	n.s.	n.s.
LOC100153899	0.881304	0.0273365	0.171673	n.s.	n.s.
NDRG1	0.862316	0.0713475	0.334312	n.s.	n.s.
MACROH2A2	0.858545	0.0198087	0.136303	n.s.	n.s.
ITIH3	0.845581	0.047927	0.253067	n.s.	n.s.
APPL2	0.840092	0.0637232	0.306888	n.s.	n.s.
SMC3	0.836844	0.0755636	0.342876	n.s.	n.s.
LOC102162486	0.832494	0.112068	0.430822	n.s.	n.s.
LOC396684	0.820105	0.0109376	0.0897489	n.s.	n.s.
TOP2B	0.814559	0.00590536	0.0563277	n.s.	n.s.
SCAMP3	0.813241	0.104783	0.411962	n.s.	n.s.
LOC100510904	0.790741	0.0206588	0.139403	n.s.	n.s.
PTPRM	0.781632	0.0754322	0.342876	n.s.	n.s.
PROS1	0.779536	0.0276531	0.172303	n.s.	n.s.
ARL2	0.779446	0.0201624	0.13803	n.s.	n.s.
POSTN	0.773569	0.00765706	0.0672849	n.s.	n.s.
C8A	0.771752	0.057141	0.285705	n.s.	n.s.
CAAP1	0.771015	0.0180478	0.128214	n.s.	n.s.
DNAJA1	0.752245	0.0253172	0.161141	n.s.	n.s.
MYL9	0.752102	0.121247	0.452227	n.s.	n.s.
PON1	0.748552	0.214742	0.605536	n.s.	n.s.
EXTL1	0.744028	0.129436	0.468956	n.s.	n.s.
GIMAP4	0.731418	0.192528	0.576117	n.s.	n.s.
ACBD3	0.726491	0.124752	0.458332	n.s.	n.s.
FGL2	0.721499	0.179484	0.554703	n.s.	n.s.
PPP2R5E	0.718779	0.0988409	0.401328	n.s.	n.s.
EMILIN2	0.715353	0.0516	0.268252	n.s.	n.s.
PAPLN	0.714583	0.0296129	0.179894	n.s.	n.s.
HMGB2	0.71217	0.0507135	0.264812	n.s.	n.s.
WDFY1	0.701685	0.0560707	0.282755	n.s.	n.s.
PLA2G7	0.699229	0.0386425	0.21463	n.s.	n.s.
RPL3	0.699224	0.124545	0.458288	n.s.	n.s.
THSD4	0.694705	0.492049	0.847057	n.s.	n.s.
TRAPPC3	0.677907	0.0347519	0.200589	n.s.	n.s.
S100A1	0.672728	0.0521962	0.26979	n.s.	n.s.
HCFC1	0.67	0.161449	0.52673	n.s.	n.s.
F12	0.669818	0.0131623	0.103324	n.s.	n.s.
C7	0.666163	0.00645553	0.0596187	n.s.	n.s.
PLCD3	0.665159	0.0409443	0.223203	n.s.	n.s.
HMGN3	0.66458	0.0884486	0.373962	n.s.	n.s.
ARMCX3	0.663537	0.0441224	0.237234	n.s.	n.s.
HSPA2	0.652753	0.0712759	0.334312	n.s.	n.s.
HMGB1	0.651911	0.0301866	0.181351	n.s.	n.s.
SEPHS1	0.645898	0.0198522	0.136303	n.s.	n.s.
TUBB6	0.632874	0.110628	0.426399	n.s.	n.s.
SDHAF2	0.623247	0.0764997	0.345128	n.s.	n.s.
UBE2I	0.618664	0.0231216	0.150835	n.s.	n.s.
VARS2	0.61665	0.340298	0.748275	n.s.	n.s.
FADD	0.613936	0.22095	0.6132	n.s.	n.s.
C9	0.613855	0.00624727	0.0583823	n.s.	n.s.
LOC100154081	0.605077	0.013021	0.102901	n.s.	n.s.
GNG12	0.602261	0.0947795	0.391589	n.s.	n.s.
PIGU	0.600541	0.353871	0.757648	n.s.	n.s.
BPNT1	0.597016	0.156012	0.515913	n.s.	n.s.
THNSL2	0.59506	0.079481	0.356299	n.s.	n.s.
CELF1	0.592974	0.124074	0.457269	n.s.	n.s.
RPL32	0.591002	0.0753906	0.342876	n.s.	n.s.
DEK	0.581622	0.0117447	0.0947214	n.s.	n.s.
SF1	0.579402	0.136063	0.480932	n.s.	n.s.
NUMA1	0.57613	0.00623769	0.0583823	n.s.	n.s.
SUN1	0.574155	0.267019	0.673265	n.s.	n.s.
RPRD1B	0.571557	0.0335395	0.196481	n.s.	n.s.
MRPL43	0.571497	0.304853	0.715781	n.s.	n.s.
AGO2	0.571217	0.143349	0.492108	n.s.	n.s.
ART3	0.563504	0.0251729	0.160656	n.s.	n.s.
NUDT3	0.562419	0.0246143	0.158379	n.s.	n.s.
RNPS1	0.554483	0.0542911	0.277344	n.s.	n.s.
RPL24	0.554387	0.21398	0.605536	n.s.	n.s.
C4BPA	0.552254	0.00506381	0.0509627	n.s.	n.s.
DCAKD	0.545634	0.09799	0.400648	n.s.	n.s.
CHKB	0.541875	0.114275	0.43688	n.s.	n.s.
RBKS	0.540748	0.0373613	0.21151	n.s.	n.s.
SLC9A3R2	0.53743	0.00563601	0.0546206	n.s.	n.s.
FARS2	0.536679	0.150309	0.506007	n.s.	n.s.
PTK2	0.527428	0.190775	0.573055	n.s.	n.s.
SET	0.526732	0.110375	0.426399	n.s.	n.s.
COQ4	0.52647	0.0256912	0.162642	n.s.	n.s.
HSPBP1	0.519393	0.171472	0.539862	n.s.	n.s.
MRPL46	0.517574	0.307685	0.718135	n.s.	n.s.
RAB6A	0.51687	0.105484	0.414023	n.s.	n.s.
RPS15	0.515524	0.056905	0.28513	n.s.	n.s.
RABGGTB	0.513778	0.226693	0.620771	n.s.	n.s.
APOF	0.510847	0.0682549	0.325385	n.s.	n.s.
COPS6	0.509478	0.00634684	0.0590783	n.s.	n.s.
RBMX	0.505865	0.0106732	0.0885047	n.s.	n.s.
XPO7	0.504521	0.034699	0.200589	n.s.	n.s.
CARS2	0.504023	0.0908179	0.382605	n.s.	n.s.
MECP2	0.502148	0.101877	0.405015	n.s.	n.s.
RPL27	0.497122	0.0202312	0.1381	n.s.	n.s.
MLYCD	0.496817	0.0113954	0.0924767	n.s.	n.s.
HNRNPA0	0.494652	0.24949	0.647793	n.s.	n.s.
TRIM28	0.490527	0.0947712	0.391589	n.s.	n.s.
FKBP5	0.489006	0.327143	0.735853	n.s.	n.s.
OSGEP	0.486426	0.0404555	0.221565	n.s.	n.s.
COPS2	0.485594	0.00706725	0.0630431	n.s.	n.s.
POLR2B	0.483627	0.304193	0.715781	n.s.	n.s.
NUBPL	0.480585	0.228098	0.621726	n.s.	n.s.
SNRPG	0.47992	0.399729	0.792286	n.s.	n.s.
AMBP	0.477949	0.0540296	0.276608	n.s.	n.s.
DDX39B	0.47377	0.0614282	0.300417	n.s.	n.s.
PPID	0.469602	0.13296	0.476591	n.s.	n.s.
VPS36	0.468699	0.0173998	0.124929	n.s.	n.s.
COPS7A	0.468309	0.181909	0.558534	n.s.	n.s.
LEMD2	0.466997	0.146113	0.49869	n.s.	n.s.
ARPC2	0.463989	0.00538941	0.0526641	n.s.	n.s.
PTGIS	0.463785	0.232508	0.627211	n.s.	n.s.
SLC25A30	0.462365	0.230613	0.625684	n.s.	n.s.
VKORC1	0.458812	0.129168	0.468706	n.s.	n.s.
DHX15	0.458524	0.0871612	0.370204	n.s.	n.s.
RBM14	0.458237	0.0313913	0.186213	n.s.	n.s.
NEDD8	0.45667	0.165362	0.530664	n.s.	n.s.
FXR1	0.453584	0.0286111	0.176385	n.s.	n.s.
PAFAH1B3	0.451466	0.044097	0.237234	n.s.	n.s.
MAPKAPK3	0.45009	0.36964	0.767173	n.s.	n.s.
RCC1	0.450032	0.284256	0.698042	n.s.	n.s.
PTGR2	0.449764	0.00678401	0.0614243	n.s.	n.s.
EIF5	0.448689	0.138341	0.484812	n.s.	n.s.
TKFC	0.446851	0.0211708	0.142449	n.s.	n.s.
SERPINA1	0.445115	0.00675408	0.0614126	n.s.	n.s.
LRG1	0.444092	0.144641	0.4951	n.s.	n.s.
SAFB	0.441558	0.436378	0.817313	n.s.	n.s.
SRP72	0.441418	0.114853	0.438323	n.s.	n.s.
TTLL12	0.441035	0.0304618	0.182075	n.s.	n.s.
APOC3	0.439303	0.0547137	0.278296	n.s.	n.s.
THYN1	0.438452	0.386215	0.779586	n.s.	n.s.
EMILIN1	0.43685	0.143164	0.492108	n.s.	n.s.
C8B	0.434926	0.31325	0.72466	n.s.	n.s.
EWSR1	0.433873	0.083529	0.362458	n.s.	n.s.
SERPINF2	0.432661	0.0288328	0.177288	n.s.	n.s.
PGM3	0.431913	0.025449	0.161543	n.s.	n.s.
PRAF2	0.42928	0.10373	0.408846	n.s.	n.s.
PNPLA7	0.429107	0.292922	0.704628	n.s.	n.s.
AIP	0.428299	0.253746	0.653419	n.s.	n.s.
LZIC	0.426363	0.216645	0.605536	n.s.	n.s.
UGGT1	0.426066	0.0258329	0.1631	n.s.	n.s.
WNK1	0.425903	0.366492	0.767173	n.s.	n.s.
UAP1L1	0.424672	0.0303104	0.181631	n.s.	n.s.
PPP2R5D	0.424312	0.24326	0.639891	n.s.	n.s.
PITPNA	0.423667	0.12248	0.454238	n.s.	n.s.
CORO1C	0.423485	0.134106	0.479242	n.s.	n.s.
APRT	0.421343	0.0503993	0.263906	n.s.	n.s.
HDGFL3	0.418154	0.0669826	0.319968	n.s.	n.s.
CDC123	0.416192	0.374289	0.769627	n.s.	n.s.
CELF2	0.416184	0.371045	0.767173	n.s.	n.s.
MYBBP1A	0.415738	0.0107903	0.0888502	n.s.	n.s.
RPS24	0.415454	0.0807442	0.35743	n.s.	n.s.
ZBTB8OS	0.415445	0.261961	0.664067	n.s.	n.s.
LOC396685	0.414601	0.00680754	0.0614243	n.s.	n.s.
ROCK2	0.413773	0.42483	0.812074	n.s.	n.s.
HNRNPUL2	0.412708	0.0189514	0.132247	n.s.	n.s.
LSM6	0.410864	0.098023	0.400648	n.s.	n.s.
WBP2	0.410812	0.250285	0.648144	n.s.	n.s.
MCAM	0.409937	0.416703	0.808156	n.s.	n.s.
PALLD	0.405958	0.00902346	0.0765013	n.s.	n.s.
APIP	0.405744	0.115103	0.438323	n.s.	n.s.
HNRNPL	0.403786	0.00512683	0.0511597	n.s.	n.s.
MEMO1	0.403662	0.503126	0.853647	n.s.	n.s.
VTA1	0.401196	0.156417	0.515913	n.s.	n.s.
CRK	0.400668	0.345752	0.751734	n.s.	n.s.
SF3B1	0.399664	0.164272	0.530664	n.s.	n.s.
C5	0.39676	0.196625	0.580609	n.s.	n.s.
SGPL1	0.396679	0.0733645	0.338652	n.s.	n.s.
ASAH1	0.394726	0.0475153	0.251457	n.s.	n.s.
GPC1	0.392685	0.407198	0.799792	n.s.	n.s.
PPM1F	0.391903	0.0228386	0.150237	n.s.	n.s.
UBA2	0.391851	0.34687	0.751734	n.s.	n.s.
FUS	0.389533	0.197856	0.582438	n.s.	n.s.
TSG101	0.389466	0.250875	0.648529	n.s.	n.s.
SNRNP70	0.389197	0.135459	0.480486	n.s.	n.s.
LETMD1	0.387326	0.341366	0.749922	n.s.	n.s.
COL4A1	0.387139	0.196307	0.580609	n.s.	n.s.
ADSL	0.386972	0.156902	0.516788	n.s.	n.s.
NQO1	0.385521	0.414371	0.805816	n.s.	n.s.
STXBP3	0.385513	0.121501	0.452227	n.s.	n.s.
LIMD1	0.384698	0.177903	0.550945	n.s.	n.s.
PRPF19	0.384342	0.232855	0.62743	n.s.	n.s.
PSAP	0.383497	0.0103492	0.0861217	n.s.	n.s.
RPL28	0.38206	0.208257	0.598833	n.s.	n.s.
NAGK	0.381318	0.0621913	0.302604	n.s.	n.s.
ECHDC3	0.381166	0.17577	0.548729	n.s.	n.s.
CPB2	0.38116	0.103817	0.408846	n.s.	n.s.
CCAR2	0.380449	0.09199	0.385009	n.s.	n.s.
HDGF	0.379147	0.0181731	0.128522	n.s.	n.s.
SARS1	0.378977	0.0747346	0.341195	n.s.	n.s.
ITGA5	0.378126	0.00152641	0.0195364	n.s.	n.s.
AHNAK	0.378047	0	0	n.s.	n.s.
CAT	0.37677	0.000172301	0.00289835	n.s.	n.s.
CTNND1	0.376451	0.0249661	0.160205	n.s.	n.s.
VPS25	0.374837	0.204069	0.593312	n.s.	n.s.
RBM39	0.373679	0.0730561	0.33801	n.s.	n.s.
PPIL1	0.372858	0.184807	0.564488	n.s.	n.s.
DENR	0.371749	0.163365	0.530656	n.s.	n.s.
PRDX1	0.37018	0.00155665	0.0197091	n.s.	n.s.
EMC7	0.369799	0.393708	0.785554	n.s.	n.s.
SSR1	0.36908	0.289383	0.701777	n.s.	n.s.
RTCA	0.368364	0.0719259	0.335231	n.s.	n.s.
HNRNPR	0.367364	0.0427238	0.231298	n.s.	n.s.
SRR	0.367296	0.534332	0.869938	n.s.	n.s.
PTBP1	0.366972	0.32715	0.735853	n.s.	n.s.
SF3B2	0.36625	0.101129	0.405015	n.s.	n.s.
ST13	0.365642	0.000498394	0.00724517	n.s.	n.s.
PTGS1	0.363875	0.298491	0.710947	n.s.	n.s.
EPB41L2	0.363439	0.0160102	0.119864	n.s.	n.s.
GPS1	0.362602	0.0458306	0.244745	n.s.	n.s.
TF	0.361379	2.83418e-12	2.78104e-10	n.s.	n.s.
SMS	0.360219	0.150541	0.506007	n.s.	n.s.
PGRMC2	0.359176	0.00392282	0.0416633	n.s.	n.s.
SMTN	0.358808	0.0728868	0.337891	n.s.	n.s.
SFPQ	0.358317	0.0448496	0.240594	n.s.	n.s.
NCAM1	0.358193	0.0471573	0.250689	n.s.	n.s.
SARNP	0.35627	0.306131	0.715937	n.s.	n.s.
LIMCH1	0.356179	0.645351	0.9172	n.s.	n.s.
OSBP	0.354799	0.0805934	0.35743	n.s.	n.s.
RPL21	0.353551	0.25045	0.648144	n.s.	n.s.
ILK	0.3534	0.000886842	0.0118964	n.s.	n.s.
KNG1	0.353017	0.193131	0.577186	n.s.	n.s.
EIF6	0.352399	0.0865103	0.369079	n.s.	n.s.
ITGA1	0.351654	0.27647	0.686077	n.s.	n.s.
SPTB	0.351125	2.12681e-08	9.63201e-07	n.s.	n.s.
SMYD2	0.350895	0.371573	0.767335	n.s.	n.s.
ERGIC1	0.350894	0.301957	0.712125	n.s.	n.s.
LOC106504545	0.348416	0.161462	0.52673	n.s.	n.s.
NADK2	0.347532	0.0560319	0.282755	n.s.	n.s.
PRKRA	0.346786	0.263591	0.667479	n.s.	n.s.
DHX9	0.346744	0.000152358	0.00261899	n.s.	n.s.
STUB1	0.346266	0.46307	0.83183	n.s.	n.s.
RAP1A	0.345447	0.107214	0.418721	n.s.	n.s.
THBS4	0.344941	0.310699	0.721976	n.s.	n.s.
OGN	0.343632	0.00512017	0.0511597	n.s.	n.s.
CAND1	0.34305	0.0170518	0.12282	n.s.	n.s.
MYL4	0.341855	0.534892	0.869938	n.s.	n.s.
NAP1L4	0.340271	0.0299779	0.180889	n.s.	n.s.
HDHD2	0.340179	0.510473	0.858084	n.s.	n.s.
LYRM4	0.339621	0.496824	0.850306	n.s.	n.s.
F9	0.338641	0.000673388	0.00949598	n.s.	n.s.
PSME2	0.338359	0.0153065	0.11628	n.s.	n.s.
U2AF2	0.33781	0.112142	0.430822	n.s.	n.s.
PDLIM7	0.3375	0.433933	0.817313	n.s.	n.s.
C15H2orf88	0.336964	0.164233	0.530664	n.s.	n.s.
RAD23A	0.336272	0.227069	0.620792	n.s.	n.s.
MCEE	0.336257	0.12147	0.452227	n.s.	n.s.
ERO1A	0.336139	0.183744	0.563434	n.s.	n.s.
VWA1	0.336062	0.0513677	0.267635	n.s.	n.s.
VWF	0.335836	0.00318793	0.0366343	n.s.	n.s.
DPP3	0.335775	0.422914	0.812025	n.s.	n.s.
PSMB7	0.335368	0.157912	0.517943	n.s.	n.s.
PTPA	0.333733	0.0169706	0.12282	n.s.	n.s.
MFGE8	0.333212	0.291092	0.703494	n.s.	n.s.
AUH	0.332364	0.0241701	0.156739	n.s.	n.s.
PSMC4	0.331966	0.134514	0.479589	n.s.	n.s.
NCL	0.331428	0.000350098	0.00535377	n.s.	n.s.
LRPAP1	0.330771	0.46647	0.833177	n.s.	n.s.
SSB	0.330642	0.221064	0.6132	n.s.	n.s.
SNRPF	0.329347	0.370222	0.767173	n.s.	n.s.
PURA	0.328004	0.0698581	0.329691	n.s.	n.s.
S100A10	0.327795	0.0629571	0.30507	n.s.	n.s.
RABGAP1	0.32757	0.397199	0.790704	n.s.	n.s.
ESAM	0.326519	0.59814	0.900486	n.s.	n.s.
TRIM55	0.326488	0.0554424	0.280883	n.s.	n.s.
XPO1	0.326004	0.00434487	0.0449575	n.s.	n.s.
HPX	0.32517	0.0218382	0.144992	n.s.	n.s.
SPCS1	0.321808	0.630691	0.905613	n.s.	n.s.
PRKAR2A	0.321199	2.62019e-05	0.000571346	n.s.	n.s.
CLINT1	0.320267	0.534853	0.869938	n.s.	n.s.
BCLAF1	0.319316	0.291166	0.703494	n.s.	n.s.
MRPS15	0.318257	0.388065	0.780439	n.s.	n.s.
ACADVL	0.316844	5.66422e-09	3.33481e-07	n.s.	n.s.
PALM2AKAP2	0.315348	0.00799935	0.0695956	n.s.	n.s.
TRAPPC6B	0.313522	0.362245	0.765259	n.s.	n.s.
HNRNPH3	0.313075	0.0914422	0.384547	n.s.	n.s.
ETFDH	0.311777	7.17273e-07	2.28267e-05	n.s.	n.s.
CD36	0.311547	0.0689732	0.327484	n.s.	n.s.
PRKCSH	0.310565	0.0635285	0.306577	n.s.	n.s.
APOE	0.310494	0.12784	0.466039	n.s.	n.s.
ZYX	0.310302	0.0905021	0.381958	n.s.	n.s.
ELAVL1	0.309536	0.0371668	0.21142	n.s.	n.s.
SRP68	0.309527	0.441282	0.820207	n.s.	n.s.
TIMM17B	0.309057	0.485706	0.842356	n.s.	n.s.
NES	0.308753	0.0053196	0.0524169	n.s.	n.s.
FABP5	0.307721	0.000372716	0.00562657	n.s.	n.s.
VLDLR	0.305934	0.137333	0.482715	n.s.	n.s.
PPM1A	0.305834	0.366834	0.767173	n.s.	n.s.
SLC25A13	0.305347	0.013287	0.103612	n.s.	n.s.
NUDCD1	0.305149	0.612497	0.902296	n.s.	n.s.
ACADL	0.30423	3.49015e-07	1.20872e-05	n.s.	n.s.
FETUB	0.302484	0.543622	0.873763	n.s.	n.s.
SRRT	0.301042	0.19459	0.577952	n.s.	n.s.
BTF3	0.300806	0.316267	0.726643	n.s.	n.s.
F13A1	0.300635	0.684264	0.932008	n.s.	n.s.
GNAI1	0.300425	0.287489	0.700761	n.s.	n.s.
CPT1B	0.29987	4.24247e-08	1.72259e-06	n.s.	n.s.
UBAP2L	0.299795	0.304772	0.715781	n.s.	n.s.
VAT1	0.299445	0.0177808	0.127276	n.s.	n.s.
RPL23A	0.299041	0.0795811	0.356299	n.s.	n.s.
EIF2S1	0.298373	0.0197567	0.136303	n.s.	n.s.
DBNL	0.297805	0.186096	0.565493	n.s.	n.s.
PPP1R12A	0.297444	0.0435766	0.235373	n.s.	n.s.
BABAM2	0.296735	0.244919	0.640923	n.s.	n.s.
MYDGF	0.296557	0.459031	0.826418	n.s.	n.s.
GFUS	0.296541	0.149746	0.506007	n.s.	n.s.
TPR	0.295744	0.295178	0.707165	n.s.	n.s.
STT3A	0.295697	0.324904	0.735847	n.s.	n.s.
SGCB	0.294176	0.016599	0.122158	n.s.	n.s.
APEX1	0.293541	0.128331	0.466388	n.s.	n.s.
MRPL2	0.293259	0.537107	0.872336	n.s.	n.s.
DNPEP	0.292587	0.0599123	0.295641	n.s.	n.s.
AHSA1	0.292343	0.101459	0.405015	n.s.	n.s.
OXA1L	0.292325	0.712637	0.934739	n.s.	n.s.
TOMM40	0.291872	0.377893	0.771401	n.s.	n.s.
CSDE1	0.291352	0.14831	0.504727	n.s.	n.s.
PANK4	0.291305	0.162763	0.52943	n.s.	n.s.
RTN3	0.291073	0.388587	0.780822	n.s.	n.s.
TOMM70	0.290678	0.00392749	0.0416633	n.s.	n.s.
KANK2	0.29025	0.0132293	0.103505	n.s.	n.s.
DDX3X	0.290231	0.242097	0.637738	n.s.	n.s.
ITIH4	0.289625	0.0600069	0.295641	n.s.	n.s.
NAA15	0.289315	0.382603	0.776749	n.s.	n.s.
FUCA1	0.289094	0.364953	0.767173	n.s.	n.s.
RHOC	0.288686	0.454668	0.823016	n.s.	n.s.
LASP1	0.288366	0.0684696	0.325749	n.s.	n.s.
ILF3	0.287744	0.00518692	0.0513244	n.s.	n.s.
RAC1	0.287456	0.567431	0.890273	n.s.	n.s.
GNPDA2	0.28723	0.463618	0.83218	n.s.	n.s.
LOC100152327	0.286966	0.134611	0.479589	n.s.	n.s.
HNRNPF	0.286642	0.243458	0.639891	n.s.	n.s.
PRELP	0.285807	0.0224305	0.148381	n.s.	n.s.
UBA3	0.285313	0.308489	0.719299	n.s.	n.s.
CAPNS1	0.284324	0.0381181	0.213952	n.s.	n.s.
MRPL38	0.283964	0.632071	0.905613	n.s.	n.s.
CLASP1	0.283895	0.653613	0.91908	n.s.	n.s.
STIP1	0.283888	3.32297e-05	0.000686456	n.s.	n.s.
SPG7	0.283741	0.14084	0.489712	n.s.	n.s.
ANXA2	0.283435	1.90807e-08	8.81077e-07	n.s.	n.s.
FBP1	0.282926	0.510478	0.858084	n.s.	n.s.
APEH	0.282852	0.0593495	0.295493	n.s.	n.s.
GALK1	0.28255	0.0188821	0.132247	n.s.	n.s.
RPS6	0.282386	0.150121	0.506007	n.s.	n.s.
LOC102167522	0.279767	0.706622	0.934359	n.s.	n.s.
PPP6C	0.279417	0.524159	0.860691	n.s.	n.s.
SEC62	0.278052	0.646339	0.918052	n.s.	n.s.
AGPAT5	0.277316	0.512476	0.858679	n.s.	n.s.
ACSS2	0.277225	0.00943938	0.079392	n.s.	n.s.
SH3GL1	0.276793	0.337543	0.7443	n.s.	n.s.
NASP	0.275808	0.392173	0.784063	n.s.	n.s.
CLU	0.275211	0.0717689	0.335231	n.s.	n.s.
HNRNPM	0.273347	0.00261229	0.0309143	n.s.	n.s.
PLS3	0.273315	0.019794	0.136303	n.s.	n.s.
LMAN1	0.273131	0.435571	0.817313	n.s.	n.s.
THRAP3	0.272638	0.413807	0.805384	n.s.	n.s.
CUL2	0.270946	0.168601	0.536098	n.s.	n.s.
NUDT16	0.270878	0.385633	0.779586	n.s.	n.s.
KHSRP	0.270803	0.0366537	0.209214	n.s.	n.s.
PTPN11	0.270405	0.296363	0.707846	n.s.	n.s.
NIT1	0.270212	0.33715	0.744131	n.s.	n.s.
TPD52L2	0.270065	0.360619	0.764408	n.s.	n.s.
ENO1	0.269825	0.000735928	0.0101948	n.s.	n.s.
PARVA	0.269577	0.195823	0.580609	n.s.	n.s.
ERLIN2	0.269552	0.0373701	0.21151	n.s.	n.s.
CD14	0.269337	0.208628	0.599169	n.s.	n.s.
UBE2R2	0.267656	0.815595	0.964704	n.s.	n.s.
FERMT2	0.267577	0.001931	0.0236849	n.s.	n.s.
RNH1	0.267576	2.30664e-05	0.000517347	n.s.	n.s.
RAB3GAP2	0.267471	0.473145	0.836485	n.s.	n.s.
TRIAP1	0.266781	0.194602	0.577952	n.s.	n.s.
GNAO1	0.266425	0.0834999	0.362458	n.s.	n.s.
EIF4A3	0.265101	0.227648	0.621218	n.s.	n.s.
RHOA	0.264784	0.410364	0.801998	n.s.	n.s.
RPL15	0.263828	0.130934	0.473656	n.s.	n.s.
FPGT	0.263773	0.363232	0.765259	n.s.	n.s.
RANBP3	0.263232	0.450499	0.821178	n.s.	n.s.
PSPC1	0.26265	0.155961	0.515913	n.s.	n.s.
LNPEP	0.261341	0.231441	0.625891	n.s.	n.s.
FKBP9	0.260828	0.474517	0.83663	n.s.	n.s.
LACTB	0.260806	0.320799	0.730497	n.s.	n.s.
BUB3	0.260664	0.206139	0.595829	n.s.	n.s.
MYO1C	0.260623	0.000503223	0.0072705	n.s.	n.s.
GDI1	0.260485	0.0204222	0.1386	n.s.	n.s.
NUDT21	0.260345	0.520526	0.860691	n.s.	n.s.
LOC100520329	0.259527	0.386648	0.779586	n.s.	n.s.
APPL1	0.259048	0.138773	0.485602	n.s.	n.s.
CCT6A	0.258613	0.0695974	0.32912	n.s.	n.s.
PRKACA	0.258507	0.471752	0.836336	n.s.	n.s.
LTA4H	0.258483	0.0128532	0.101992	n.s.	n.s.
NPM1	0.257991	0.132709	0.476591	n.s.	n.s.
PPIA	0.257836	0.0192678	0.133852	n.s.	n.s.
ANXA11	0.257665	0.00248473	0.0295532	n.s.	n.s.
FKBP4	0.256866	0.0788306	0.354286	n.s.	n.s.
PYGB	0.256804	2.36035e-08	1.02937e-06	n.s.	n.s.
DIABLO	0.256137	0.215516	0.605536	n.s.	n.s.
GLB1	0.255925	0.78059	0.955547	n.s.	n.s.
ALB	0.255629	1.14593e-05	0.000264574	n.s.	n.s.
CA1	0.254583	0.400313	0.792286	n.s.	n.s.
SPCS3	0.254572	0.552957	0.879871	n.s.	n.s.
IRGQ	0.254372	0.604495	0.900486	n.s.	n.s.
ATP6V1E1	0.253683	0.36853	0.767173	n.s.	n.s.
SEC23IP	0.253674	0.554166	0.880608	n.s.	n.s.
CAPN2	0.253528	0.00316722	0.0366343	n.s.	n.s.
AKR7A2	0.253262	0.0295683	0.179894	n.s.	n.s.
TUBA4A	0.253068	0.206453	0.595829	n.s.	n.s.
UCHL1	0.252716	0.770927	0.951537	n.s.	n.s.
RABGGTA	0.252475	0.324839	0.735847	n.s.	n.s.
PDLIM5	0.252429	5.19533e-05	0.000978801	n.s.	n.s.
DDX6	0.252303	0.216759	0.605536	n.s.	n.s.
A2M	0.252291	1.82004e-05	0.000412133	n.s.	n.s.
CD93	0.251833	0.532838	0.868998	n.s.	n.s.
TXNDC9	0.250609	0.632199	0.905613	n.s.	n.s.
LSM2	0.250081	0.598821	0.900486	n.s.	n.s.
HSPA4	0.249967	0.00327072	0.0372104	n.s.	n.s.
LAMB1	0.24943	2.86878e-05	0.000618819	n.s.	n.s.
TGFBI	0.249179	0.0383432	0.214485	n.s.	n.s.
RPL14	0.249135	0.47268	0.836336	n.s.	n.s.
SLC25A1	0.249103	0.750811	0.94611	n.s.	n.s.
PCNA	0.248834	0.466158	0.833177	n.s.	n.s.
CCT5	0.247034	0.0038527	0.0414297	n.s.	n.s.
NAPRT	0.245663	0.385886	0.779586	n.s.	n.s.
NENF	0.24507	0.456427	0.824217	n.s.	n.s.
MSN	0.245	0.00233374	0.0280406	n.s.	n.s.
UNC45B	0.244812	0.031237	0.185766	n.s.	n.s.
CTSB	0.244634	0.0823988	0.362032	n.s.	n.s.
CALD1	0.243981	0.0656769	0.315008	n.s.	n.s.
PODXL	0.242862	0.401358	0.792286	n.s.	n.s.
TBCA	0.24273	0.312478	0.724296	n.s.	n.s.
ARL3	0.241343	0.629262	0.905613	n.s.	n.s.
HSP90AA1	0.241301	0.00013196	0.00230196	n.s.	n.s.
GLS	0.241205	0.712745	0.934739	n.s.	n.s.
PCDH7	0.241069	0.589959	0.900486	n.s.	n.s.
VPS28	0.24095	0.223413	0.616087	n.s.	n.s.
G3BP1	0.240808	0.216703	0.605536	n.s.	n.s.
CACYBP	0.240767	0.210551	0.60322	n.s.	n.s.
RPIA	0.240423	0.220806	0.6132	n.s.	n.s.
EPB41	0.240334	0.721812	0.935891	n.s.	n.s.
WDR44	0.240107	0.521696	0.860691	n.s.	n.s.
ACTR2	0.239536	0.0832369	0.362458	n.s.	n.s.
AFM	0.239391	0.23793	0.631709	n.s.	n.s.
HSPA12B	0.238254	0.34348	0.751734	n.s.	n.s.
SNRPD3	0.238011	0.216724	0.605536	n.s.	n.s.
SIK2	0.236852	0.366958	0.767173	n.s.	n.s.
LMNA	0.236633	3.86315e-06	0.000103249	n.s.	n.s.
RPA1	0.236013	0.761946	0.94611	n.s.	n.s.
MUL1	0.235893	0.809032	0.964355	n.s.	n.s.
CYCS	0.235831	0.0503251	0.263906	n.s.	n.s.
SRSF2	0.23526	0.295817	0.707494	n.s.	n.s.
TNS1	0.23477	0.000135278	0.0023425	n.s.	n.s.
COQ9	0.233545	0.0823851	0.362032	n.s.	n.s.
SRP9	0.233291	0.5596	0.882692	n.s.	n.s.
RAB5A	0.232982	0.535962	0.871077	n.s.	n.s.
SPR	0.231661	0.0126132	0.101142	n.s.	n.s.
NIBAN1	0.231534	0.0926159	0.386036	n.s.	n.s.
MFN2	0.231425	0.0554609	0.280883	n.s.	n.s.
CTSD	0.23137	0.0338017	0.197037	n.s.	n.s.
HSP70.2	0.231258	0.0833645	0.362458	n.s.	n.s.
ACACB	0.230869	0.735503	0.942192	n.s.	n.s.
RAB14	0.230584	0.791642	0.95813	n.s.	n.s.
SEPTIN11	0.23024	0.289651	0.701777	n.s.	n.s.
ADD1	0.22881	0.261927	0.664067	n.s.	n.s.
VPS13C	0.228485	0.719228	0.935891	n.s.	n.s.
RPL17	0.227621	0.345085	0.751734	n.s.	n.s.
RPL8	0.22731	0.240406	0.633992	n.s.	n.s.
LOC100156073	0.226851	0.587564	0.900486	n.s.	n.s.
CHMP4B	0.226704	0.164323	0.530664	n.s.	n.s.
LOC100738684	0.226624	0.154883	0.515061	n.s.	n.s.
RPL36	0.226594	0.375982	0.771211	n.s.	n.s.
CD81	0.226048	0.340182	0.748275	n.s.	n.s.
ARPC3	0.226001	0.169121	0.536098	n.s.	n.s.
DDAH2	0.225788	0.0648672	0.31176	n.s.	n.s.
CRELD1	0.225754	0.374772	0.769627	n.s.	n.s.
WARS1	0.225622	0.392641	0.784283	n.s.	n.s.
GPX1	0.225472	0.100948	0.405015	n.s.	n.s.
DPY30	0.22519	0.357034	0.760918	n.s.	n.s.
RAB12	0.224957	0.24733	0.645031	n.s.	n.s.
PLIN4	0.22467	0.00424541	0.0442386	n.s.	n.s.
GLG1	0.224491	0.711486	0.934739	n.s.	n.s.
GNB2	0.224335	0.188934	0.571167	n.s.	n.s.
NID1	0.224164	0.0003105	0.00490425	n.s.	n.s.
SERPINH1	0.224059	0.00940842	0.079392	n.s.	n.s.
UBA1	0.223981	0.00825629	0.0712218	n.s.	n.s.
CAP1	0.223524	0.154164	0.513515	n.s.	n.s.
MRPS7	0.223145	0.653308	0.91908	n.s.	n.s.
ECH1	0.222672	0.0183391	0.129307	n.s.	n.s.
RAB1B	0.222392	0.400921	0.792286	n.s.	n.s.
PSMB1	0.221958	0.203179	0.592187	n.s.	n.s.
IMPDH2	0.220984	0.202747	0.591658	n.s.	n.s.
BST1	0.220143	0.36194	0.765259	n.s.	n.s.
NDRG4	0.22013	0.207732	0.598056	n.s.	n.s.
FGB	0.220038	0.169138	0.536098	n.s.	n.s.
TECR	0.219979	0.445968	0.821153	n.s.	n.s.
VIM	0.219874	0.00214038	0.0258492	n.s.	n.s.
NUP93	0.21953	0.508136	0.857791	n.s.	n.s.
ABI3BP	0.219505	0.731589	0.93993	n.s.	n.s.
RDX	0.218835	0.223907	0.616726	n.s.	n.s.
DAZAP1	0.218346	0.669709	0.923987	n.s.	n.s.
VPS4A	0.218294	0.582111	0.897755	n.s.	n.s.
RPS9	0.218031	0.225401	0.619198	n.s.	n.s.
SPAG9	0.217148	0.770719	0.951537	n.s.	n.s.
RAB7A	0.217032	0.0669166	0.319968	n.s.	n.s.
NT5C3A	0.216793	0.4316	0.817313	n.s.	n.s.
PDAP1	0.216299	0.278444	0.689523	n.s.	n.s.
SEC24C	0.21621	0.483774	0.842356	n.s.	n.s.
ESYT2	0.215705	0.101915	0.405015	n.s.	n.s.
GALM	0.215157	0.17592	0.548729	n.s.	n.s.
SEC61B	0.214762	0.401769	0.792433	n.s.	n.s.
CCT2	0.214707	0.0380804	0.213952	n.s.	n.s.
CNN3	0.213756	0.299727	0.71155	n.s.	n.s.
SELENBP1	0.213473	0.0384911	0.21463	n.s.	n.s.
PABPC1	0.211374	0.44596	0.821153	n.s.	n.s.
TLN1	0.210971	0.000292441	0.00465337	n.s.	n.s.
PPP2R5A	0.210916	0.175393	0.548631	n.s.	n.s.
PGM2	0.210571	0.336295	0.742941	n.s.	n.s.
CXADR	0.210145	0.613887	0.903565	n.s.	n.s.
CLEC3B	0.209891	0.165396	0.530664	n.s.	n.s.
PDXK	0.209793	0.379594	0.7721	n.s.	n.s.
LUM	0.209284	0.0539406	0.276608	n.s.	n.s.
BLMH	0.208878	0.275584	0.684599	n.s.	n.s.
CTNNB1	0.208518	0.0178786	0.127588	n.s.	n.s.
PITHD1	0.208476	0.48281	0.842356	n.s.	n.s.
CDK5RAP3	0.208395	0.751084	0.94611	n.s.	n.s.
CACNA2D1	0.208229	0.0735497	0.338652	n.s.	n.s.
FBN2	0.207061	0.812635	0.964355	n.s.	n.s.
RPL3L	0.206872	0.313823	0.724779	n.s.	n.s.
GANAB	0.206644	0.170555	0.539013	n.s.	n.s.
RPS15A	0.206552	0.259887	0.662792	n.s.	n.s.
LOC100623720	0.206502	0.0212644	0.142671	n.s.	n.s.
PUF60	0.206479	0.596643	0.900486	n.s.	n.s.
PALM	0.206432	0.515644	0.860016	n.s.	n.s.
RALA	0.206248	1	1	n.s.	n.s.
RPL4	0.205958	0.343755	0.751734	n.s.	n.s.
MRPL55	0.205643	0.48161	0.842013	n.s.	n.s.
ACSL1	0.205493	2.89045e-05	0.000618819	n.s.	n.s.
IST1	0.205357	0.487475	0.842356	n.s.	n.s.
C6H19orf12	0.205055	0.823088	0.966315	n.s.	n.s.
HP1BP3	0.204944	0.301539	0.712125	n.s.	n.s.
CCT8	0.204918	0.0152357	0.116116	n.s.	n.s.
CENPV	0.204393	0.453496	0.822308	n.s.	n.s.
SYPL1	0.204385	0.363508	0.765259	n.s.	n.s.
MAP7D1	0.203951	0.486056	0.842356	n.s.	n.s.
DYNC1LI2	0.203814	0.212739	0.605536	n.s.	n.s.
COPS8	0.203706	0.295916	0.707494	n.s.	n.s.
LMNB1	0.203651	0.101964	0.405015	n.s.	n.s.
CAV2	0.203592	0.436156	0.817313	n.s.	n.s.
SF3B3	0.202702	0.558442	0.882046	n.s.	n.s.
SCARB2	0.202587	0.329912	0.739241	n.s.	n.s.
YAP1	0.202456	0.4336	0.817313	n.s.	n.s.
CTSZ	0.202401	0.28304	0.695782	n.s.	n.s.
PPOX	0.202014	0.30759	0.718135	n.s.	n.s.
FLOT1	0.20137	0.269498	0.675154	n.s.	n.s.
SRRM2	0.200891	0.652562	0.91908	n.s.	n.s.
MRPS25	0.200856	0.705756	0.934359	n.s.	n.s.
RRAS	0.200715	0.32496	0.735847	n.s.	n.s.
EHD2	0.20041	0.0038357	0.0414297	n.s.	n.s.
SRSF1	0.199876	0.112659	0.431402	n.s.	n.s.
YWHAZ	0.19959	0.120877	0.452227	n.s.	n.s.
ALDH1A2	0.199225	0.545118	0.873763	n.s.	n.s.
MRPS23	0.198202	0.594532	0.900486	n.s.	n.s.
NUDC	0.198054	0.207466	0.59802	n.s.	n.s.
COQ10B	0.197736	0.427251	0.81487	n.s.	n.s.
NDRG2	0.197295	0.149496	0.506007	n.s.	n.s.
PREP	0.196772	0.0523393	0.26979	n.s.	n.s.
GSTK1	0.196766	0.135679	0.480486	n.s.	n.s.
COL6A6	0.196395	0.333554	0.741757	n.s.	n.s.
CCT3	0.19632	0.011178	0.0910874	n.s.	n.s.
JPT2	0.196198	0.345973	0.751734	n.s.	n.s.
PFN2	0.195678	0.285736	0.698903	n.s.	n.s.
CAMK2D	0.195482	0.00800867	0.0695956	n.s.	n.s.
NDUFS7	0.195137	0.144067	0.493853	n.s.	n.s.
TBCB	0.19488	0.405423	0.796971	n.s.	n.s.
SLIRP	0.194719	0.366922	0.767173	n.s.	n.s.
PRKG1	0.19452	0.623366	0.905613	n.s.	n.s.
FLAD1	0.193858	0.655702	0.920799	n.s.	n.s.
PDK1	0.19371	0.186054	0.565493	n.s.	n.s.
VCAN	0.193683	0.556464	0.881646	n.s.	n.s.
APOB	0.193194	0.470824	0.836336	n.s.	n.s.
PCBD2	0.192502	0.469069	0.834965	n.s.	n.s.
PGD	0.192479	0.254556	0.654455	n.s.	n.s.
ADAMTSL5	0.192079	0.610723	0.902291	n.s.	n.s.
PDCD6	0.191843	0.511575	0.858679	n.s.	n.s.
FLNB	0.191622	0.136413	0.480932	n.s.	n.s.
MIA3	0.190809	0.706556	0.934359	n.s.	n.s.
PSMD1	0.190214	0.215001	0.605536	n.s.	n.s.
COQ7	0.189341	0.169077	0.536098	n.s.	n.s.
RPL10	0.189281	0.466025	0.833177	n.s.	n.s.
THY1	0.189206	0.502449	0.853647	n.s.	n.s.
EGFLAM	0.189201	0.841145	0.969668	n.s.	n.s.
PCP4	0.189107	0.317865	0.728054	n.s.	n.s.
LMOD2	0.188989	0.503017	0.853647	n.s.	n.s.
COPS5	0.188671	0.370765	0.767173	n.s.	n.s.
RHOG	0.188626	0.541502	0.872852	n.s.	n.s.
PACSIN2	0.188555	0.302031	0.712125	n.s.	n.s.
SNU13	0.188047	0.374846	0.769627	n.s.	n.s.
RPL13A	0.187539	0.621663	0.905613	n.s.	n.s.
MRPL15	0.187301	0.697547	0.934359	n.s.	n.s.
LOC100626015	0.18711	0.758292	0.94611	n.s.	n.s.
CNN2	0.186935	0.98809	1	n.s.	n.s.
LONP1	0.186148	0.00615362	0.0581999	n.s.	n.s.
PSMA7	0.185984	0.189358	0.571697	n.s.	n.s.
LOC100739163	0.185645	0.15061	0.506007	n.s.	n.s.
ITGB1	0.185144	0.141189	0.489712	n.s.	n.s.
NUTF2	0.184179	0.293772	0.705434	n.s.	n.s.
PDK2	0.184121	0.165334	0.530664	n.s.	n.s.
API5	0.183682	0.504948	0.854276	n.s.	n.s.
EML2	0.1833	0.155308	0.515143	n.s.	n.s.
ANP32B	0.183295	0.595395	0.900486	n.s.	n.s.
DPT	0.182705	0.472487	0.836336	n.s.	n.s.
TCP1	0.182421	0.07377	0.338652	n.s.	n.s.
COPS4	0.18145	0.161486	0.52673	n.s.	n.s.
LPP	0.181399	0.0857605	0.368889	n.s.	n.s.
VCL	0.181376	3.85682e-07	1.31635e-05	n.s.	n.s.
MAPK3	0.18011	0.597153	0.900486	n.s.	n.s.
COL4A2	0.180108	0.666793	0.923987	n.s.	n.s.
TRMT112	0.17958	0.540752	0.872852	n.s.	n.s.
ENOPH1	0.179451	0.722046	0.935891	n.s.	n.s.
EXOG	0.178935	0.811053	0.964355	n.s.	n.s.
USP28	0.177606	0.713162	0.934739	n.s.	n.s.
HNRNPA1	0.177292	0.398973	0.792286	n.s.	n.s.
EIF2A	0.177253	0.471002	0.836336	n.s.	n.s.
SRSF3	0.177101	0.239006	0.633849	n.s.	n.s.
TMEM43	0.177093	0.497393	0.850662	n.s.	n.s.
WDR82	0.177035	0.599211	0.900486	n.s.	n.s.
RPN2	0.176897	0.269359	0.675154	n.s.	n.s.
CISD2	0.17622	0.358358	0.761673	n.s.	n.s.
DDOST	0.176203	0.386566	0.779586	n.s.	n.s.
DMAC2L	0.175601	0.235378	0.629904	n.s.	n.s.
CRBN	0.175219	0.585818	0.898832	n.s.	n.s.
COPB1	0.175021	0.585093	0.898832	n.s.	n.s.
MRPS26	0.174711	0.701333	0.934359	n.s.	n.s.
HIBADH	0.174453	0.0218566	0.144992	n.s.	n.s.
PGM5	0.174046	0.00650477	0.0598388	n.s.	n.s.
KCTD12	0.173114	0.557454	0.881668	n.s.	n.s.
MRI1	0.172765	0.368762	0.767173	n.s.	n.s.
ACADSB	0.17267	0.00868268	0.0740859	n.s.	n.s.
CLPP	0.172488	0.141195	0.489712	n.s.	n.s.
COL6A3	0.172387	0.000427826	0.00633666	n.s.	n.s.
PARP1	0.172296	0.260124	0.662792	n.s.	n.s.
FITM2	0.171746	0.605123	0.900486	n.s.	n.s.
HIP1	0.171687	0.717335	0.935891	n.s.	n.s.
HNRNPC	0.17129	0.236999	0.629947	n.s.	n.s.
FAM98B	0.170729	0.799033	0.960063	n.s.	n.s.
NAE1	0.170623	0.525852	0.861782	n.s.	n.s.
VPS35	0.170286	0.115583	0.438323	n.s.	n.s.
EIF3H	0.170174	0.704099	0.934359	n.s.	n.s.
RPS17	0.169717	0.369105	0.767173	n.s.	n.s.
NFS1	0.169588	0.50409	0.854051	n.s.	n.s.
TMED7	0.169315	0.560745	0.883176	n.s.	n.s.
SEPTIN8	0.16917	0.527259	0.862888	n.s.	n.s.
COPG2	0.16846	0.865903	0.975533	n.s.	n.s.
TBCE	0.167163	0.818959	0.965348	n.s.	n.s.
PDE3A	0.164819	0.318118	0.728054	n.s.	n.s.
G6PD	0.16443	0.88198	0.978107	n.s.	n.s.
SCFD1	0.16415	0.446751	0.821178	n.s.	n.s.
ISOC2	0.163852	0.136621	0.480932	n.s.	n.s.
TLN2	0.162702	0.000240525	0.00391022	n.s.	n.s.
GNPDA1	0.162669	0.282322	0.695782	n.s.	n.s.
SNRPD2	0.16261	0.681947	0.930467	n.s.	n.s.
NDUFA11	0.162376	0.546288	0.87458	n.s.	n.s.
COL6A2	0.162305	0.172319	0.541804	n.s.	n.s.
LOC100739365	0.162294	0.345837	0.751734	n.s.	n.s.
VPS26A	0.162197	0.420532	0.810436	n.s.	n.s.
RBPMS	0.161943	0.422881	0.812025	n.s.	n.s.
GRB2	0.161794	0.444295	0.82064	n.s.	n.s.
PFDN2	0.161708	0.412652	0.804467	n.s.	n.s.
EHD1	0.161647	0.233554	0.627591	n.s.	n.s.
AK2	0.161572	0.0923022	0.385411	n.s.	n.s.
SARM1	0.160685	0.740553	0.942782	n.s.	n.s.
PLBD1	0.16028	1	1	n.s.	n.s.
VAPA	0.159921	0.214629	0.605536	n.s.	n.s.
ACAD8	0.159839	0.0343657	0.199773	n.s.	n.s.
SUN2	0.15883	0.309457	0.72013	n.s.	n.s.
IQGAP1	0.158203	0.205166	0.595766	n.s.	n.s.
CTSA	0.157641	0.390679	0.784063	n.s.	n.s.
NAMPT	0.157474	0.548512	0.875167	n.s.	n.s.
CHMP5	0.156748	0.434536	0.817313	n.s.	n.s.
CLIC2	0.156465	0.377929	0.771401	n.s.	n.s.
OSTF1	0.155797	0.736171	0.942192	n.s.	n.s.
CCT7	0.155526	0.103068	0.407943	n.s.	n.s.
SYAP1	0.15547	0.71189	0.934739	n.s.	n.s.
LIAS	0.155403	0.623977	0.905613	n.s.	n.s.
DCPS	0.155213	0.572178	0.893653	n.s.	n.s.
AP2M1	0.154679	0.456725	0.824217	n.s.	n.s.
LOC100625049	0.154029	0.725987	0.93752	n.s.	n.s.
LAMA2	0.153901	0.00318897	0.0366343	n.s.	n.s.
EMD	0.153116	0.543927	0.873763	n.s.	n.s.
TFAM	0.15306	0.236749	0.629947	n.s.	n.s.
DCN	0.152883	0.346519	0.751734	n.s.	n.s.
QKI	0.152567	0.52482	0.860691	n.s.	n.s.
MAP1S	0.152227	0.717048	0.935891	n.s.	n.s.
IPO5	0.152041	0.0803594	0.35743	n.s.	n.s.
NME1	0.152024	0.615602	0.903959	n.s.	n.s.
FABP3	0.15201	0.0811865	0.35845	n.s.	n.s.
FUBP1	0.151683	0.326635	0.735853	n.s.	n.s.
PSMC1	0.151517	0.285441	0.698903	n.s.	n.s.
RPL13	0.151433	0.448035	0.821178	n.s.	n.s.
CSNK2B	0.151407	0.743514	0.943022	n.s.	n.s.
DHRS7	0.151208	0.352936	0.757648	n.s.	n.s.
CPNE3	0.15085	0.142064	0.490558	n.s.	n.s.
AP1G1	0.150671	0.672458	0.923987	n.s.	n.s.
YWHAB	0.15054	0.346894	0.751734	n.s.	n.s.
SEPTIN10	0.150475	0.693354	0.933361	n.s.	n.s.
BPHL	0.150398	0.520854	0.860691	n.s.	n.s.
CDIPT	0.150115	0.524707	0.860691	n.s.	n.s.
RPS3A	0.150077	0.135645	0.480486	n.s.	n.s.
GBE1	0.14985	0.222239	0.613566	n.s.	n.s.
CALR	0.149407	0.36818	0.767173	n.s.	n.s.
PRUNE1	0.14924	0.694426	0.933361	n.s.	n.s.
SNX2	0.149094	0.60007	0.900486	n.s.	n.s.
TNXB	0.148798	0.196741	0.580609	n.s.	n.s.
SLC25A6	0.148758	0.370751	0.767173	n.s.	n.s.
NAXE	0.14871	0.18869	0.571164	n.s.	n.s.
PTGES3	0.147441	0.3979	0.791431	n.s.	n.s.
DMD	0.146509	1.81639e-05	0.000412133	n.s.	n.s.
CISD1	0.146111	0.391373	0.784063	n.s.	n.s.
ALDH16A1	0.146073	0.882529	0.978107	n.s.	n.s.
AFG3L2	0.145975	0.0828728	0.362458	n.s.	n.s.
EIF2S2	0.145606	0.370035	0.767173	n.s.	n.s.
CDC37	0.144914	0.234877	0.629904	n.s.	n.s.
PRKAR1A	0.144537	0.0625857	0.303896	n.s.	n.s.
IVNS1ABP	0.144265	0.839399	0.969668	n.s.	n.s.
GCN1	0.143998	0.51557	0.860016	n.s.	n.s.
MYH14	0.143876	0.39981	0.792286	n.s.	n.s.
FBN1	0.14383	0.133931	0.479242	n.s.	n.s.
LMNB2	0.143769	0.24929	0.647793	n.s.	n.s.
EIF4E	0.143407	0.648202	0.91908	n.s.	n.s.
CSNK2A1	0.142923	0.696881	0.934359	n.s.	n.s.
APOA2	0.142907	0.530816	0.866901	n.s.	n.s.
ARHGDIA	0.14212	0.280247	0.692531	n.s.	n.s.
RPS6KA3	0.14152	0.734814	0.942018	n.s.	n.s.
UBR4	0.141291	0.644774	0.916934	n.s.	n.s.
DSG2	0.140602	0.450875	0.821178	n.s.	n.s.
MATR3	0.140443	0.306135	0.715937	n.s.	n.s.
SERPINF1	0.139282	0.47982	0.840353	n.s.	n.s.
NEK7	0.137974	0.592216	0.900486	n.s.	n.s.
POLDIP2	0.137716	0.395283	0.787557	n.s.	n.s.
PKP2	0.137455	0.0242264	0.156739	n.s.	n.s.
CIAO1	0.137336	0.731117	0.939905	n.s.	n.s.
DCUN1D1	0.135153	0.835364	0.969061	n.s.	n.s.
COMT	0.134914	0.354212	0.757648	n.s.	n.s.
BTF3L4	0.134541	1	1	n.s.	n.s.
ADH5	0.133736	0.21962	0.612076	n.s.	n.s.
KTN1	0.133295	0.718085	0.935891	n.s.	n.s.
ECPAS	0.132899	0.569314	0.890846	n.s.	n.s.
MTFR1L	0.132856	0.605142	0.900486	n.s.	n.s.
ABHD16A	0.132407	0.71126	0.934739	n.s.	n.s.
RCC2	0.131941	0.96181	1	n.s.	n.s.
CKAP4	0.131851	0.418346	0.80887	n.s.	n.s.
GRHPR	0.130812	0.476316	0.837664	n.s.	n.s.
TARDBP	0.130428	0.46769	0.83377	n.s.	n.s.
CD59	0.130302	0.451441	0.821178	n.s.	n.s.
KPNB1	0.129567	0.240047	0.633992	n.s.	n.s.
TPM1	0.129065	0.22208	0.613566	n.s.	n.s.
CCT4	0.129064	0.205911	0.595829	n.s.	n.s.
LAP3	0.129009	0.187219	0.567809	n.s.	n.s.
MPC1	0.128534	0.602777	0.900486	n.s.	n.s.
CKAP5	0.128515	0.6949	0.933361	n.s.	n.s.
LANCL2	0.128485	0.437898	0.817313	n.s.	n.s.
MAPK14	0.128008	0.455731	0.824217	n.s.	n.s.
ATP6V0D1	0.127243	0.824631	0.966315	n.s.	n.s.
RPL5	0.12677	0.332535	0.741757	n.s.	n.s.
RPL6	0.126247	0.43796	0.817313	n.s.	n.s.
MMS19	0.12604	0.896309	0.984059	n.s.	n.s.
HAPLN3	0.12595	0.423956	0.812074	n.s.	n.s.
MTX1	0.125814	0.487887	0.842356	n.s.	n.s.
FGA	0.12559	0.725375	0.93752	n.s.	n.s.
PSMB5	0.125092	0.564085	0.885613	n.s.	n.s.
AKR1A1	0.125014	0.248182	0.646536	n.s.	n.s.
EIF2B1	0.124871	0.847661	0.970993	n.s.	n.s.
TXNRD2	0.124021	0.496375	0.850155	n.s.	n.s.
SEC11A	0.123943	0.721103	0.935891	n.s.	n.s.
GLIPR2	0.123856	0.853207	0.973414	n.s.	n.s.
PPP2R5C	0.123457	0.670141	0.923987	n.s.	n.s.
VDAC3	0.123273	0.0939418	0.389495	n.s.	n.s.
RPL10A	0.123218	0.356891	0.760918	n.s.	n.s.
ETFA	0.123199	0.0875398	0.370785	n.s.	n.s.
DES	0.123118	0.00829114	0.0712614	n.s.	n.s.
MTDH	0.122235	0.660392	0.922201	n.s.	n.s.
COMMD9	0.122034	0.815016	0.964504	n.s.	n.s.
PYM1	0.121753	0.71283	0.934739	n.s.	n.s.
HNRNPD	0.121481	0.442854	0.820297	n.s.	n.s.
CHID1	0.121474	0.693752	0.933361	n.s.	n.s.
OXSR1	0.120909	0.598192	0.900486	n.s.	n.s.
MAP3K20	0.120871	0.424617	0.812074	n.s.	n.s.
ABRAXAS2	0.120843	0.661009	0.922201	n.s.	n.s.
HNRNPA2B1	0.120552	0.123221	0.454837	n.s.	n.s.
PDIA4	0.120182	0.244617	0.640923	n.s.	n.s.
SOD1	0.119852	0.199712	0.585707	n.s.	n.s.
NRAP	0.119716	0.352733	0.757648	n.s.	n.s.
XPO5	0.119704	0.451561	0.821178	n.s.	n.s.
SMYD1	0.119613	0.279742	0.692009	n.s.	n.s.
MPI	0.119495	0.484152	0.842356	n.s.	n.s.
DDB1	0.119396	0.240319	0.633992	n.s.	n.s.
TPP2	0.119296	0.501949	0.853495	n.s.	n.s.
MANF	0.119018	0.654044	0.91908	n.s.	n.s.
RAN	0.118987	0.171193	0.539704	n.s.	n.s.
AIMP1	0.118867	0.577094	0.896476	n.s.	n.s.
RPL31	0.118668	0.572241	0.893653	n.s.	n.s.
AIMP2	0.118375	0.996934	1	n.s.	n.s.
TBC1D17	0.118077	1	1	n.s.	n.s.
SLC4A1	0.117375	0.958492	1	n.s.	n.s.
USP10	0.117012	0.894385	0.982864	n.s.	n.s.
RARS1	0.116075	0.498699	0.850864	n.s.	n.s.
CDH2	0.115997	0.501269	0.852954	n.s.	n.s.
UCKL1	0.115404	0.598606	0.900486	n.s.	n.s.
CPNE1	0.115198	0.677011	0.927101	n.s.	n.s.
ARHGAP1	0.114828	0.756787	0.94611	n.s.	n.s.
TGFB1I1	0.114563	0.910594	0.991493	n.s.	n.s.
PARS2	0.114557	0.966264	1	n.s.	n.s.
CDH5	0.114284	0.520415	0.860691	n.s.	n.s.
RPS23	0.114032	0.826358	0.966796	n.s.	n.s.
USP7	0.113986	0.782208	0.955942	n.s.	n.s.
SYNCRIP	0.113713	0.719797	0.935891	n.s.	n.s.
PPP2R1A	0.113469	0.176911	0.550365	n.s.	n.s.
EPN2	0.113041	0.668859	0.923987	n.s.	n.s.
HSPA9	0.112994	0.0336972	0.196916	n.s.	n.s.
MYH9	0.11266	0.0466872	0.248752	n.s.	n.s.
SEPTIN7	0.112382	0.557998	0.881936	n.s.	n.s.
RSU1	0.112376	0.34802	0.752605	n.s.	n.s.
PRMT5	0.111983	0.688426	0.933361	n.s.	n.s.
RTN4	0.111586	0.573949	0.894541	n.s.	n.s.
FAH	0.111428	0.591297	0.900486	n.s.	n.s.
CYB5R1	0.11128	0.276939	0.686517	n.s.	n.s.
PPP5C	0.111243	0.762508	0.94611	n.s.	n.s.
PEPD	0.11086	0.456732	0.824217	n.s.	n.s.
TSN	0.11077	0.659317	0.922201	n.s.	n.s.
EFHD2	0.110572	0.817724	0.965348	n.s.	n.s.
CLASP2	0.110366	0.980937	1	n.s.	n.s.
ECM1	0.110163	0.741401	0.942782	n.s.	n.s.
EIF4G2	0.109617	0.563882	0.885613	n.s.	n.s.
USP24	0.109281	0.79126	0.95813	n.s.	n.s.
PPP1R14C	0.109193	0.70606	0.934359	n.s.	n.s.
TMEM33	0.108795	0.818163	0.965348	n.s.	n.s.
CFL1	0.108537	0.668388	0.923987	n.s.	n.s.
OTUD6B	0.107877	0.891957	0.982428	n.s.	n.s.
PAFAH1B1	0.107853	0.350978	0.75761	n.s.	n.s.
ANK2	0.107633	0.890557	0.981404	n.s.	n.s.
PSMC5	0.107112	0.413061	0.804597	n.s.	n.s.
UBXN4	0.106214	0.592301	0.900486	n.s.	n.s.
PTCD3	0.105938	0.987065	1	n.s.	n.s.
AP2A2	0.105885	0.743559	0.943022	n.s.	n.s.
STRN	0.105414	0.514067	0.85982	n.s.	n.s.
RALY	0.1054	0.868315	0.976543	n.s.	n.s.
LOC100518575	0.104207	0.548217	0.875167	n.s.	n.s.
DTNA	0.103808	0.479947	0.840353	n.s.	n.s.
RTCB	0.103302	0.268147	0.674221	n.s.	n.s.
RAP1B	0.102878	0.793537	0.958349	n.s.	n.s.
BVES	0.102748	0.495068	0.849771	n.s.	n.s.
THBS1	0.102461	0.928862	0.99843	n.s.	n.s.
RAB5B	0.10243	0.819664	0.965348	n.s.	n.s.
SKP1	0.102429	0.65193	0.91908	n.s.	n.s.
ACTR3	0.102332	0.498957	0.850864	n.s.	n.s.
ARPC1A	0.102144	0.91347	0.992261	n.s.	n.s.
PRKACB	0.101844	0.509426	0.857791	n.s.	n.s.
MYO18B	0.101447	0.82854	0.966796	n.s.	n.s.
GNAS	0.101276	0.443761	0.820297	n.s.	n.s.
MECR	0.101245	0.468682	0.834906	n.s.	n.s.
ATP1B1	0.100504	0.36362	0.765259	n.s.	n.s.
DCAF8	0.100268	0.706325	0.934359	n.s.	n.s.
TMEM263	0.100227	0.831849	0.968366	n.s.	n.s.
HSD17B4	0.0999454	0.585863	0.898832	n.s.	n.s.
GLO1	0.0999225	0.329437	0.739241	n.s.	n.s.
DYNC1H1	0.0996417	0.0871707	0.370204	n.s.	n.s.
OTUB1	0.0995547	0.627139	0.905613	n.s.	n.s.
FXN	0.0994508	0.820317	0.965441	n.s.	n.s.
DNAJB4	0.0992266	0.666872	0.923987	n.s.	n.s.
FAM120A	0.0980579	0.523014	0.860691	n.s.	n.s.
MRPS22	0.0979601	0.694847	0.933361	n.s.	n.s.
CAVIN1	0.0979523	0.268605	0.674377	n.s.	n.s.
PDCD6IP	0.0974358	0.283038	0.695782	n.s.	n.s.
ADPRHL1	0.0965784	0.437842	0.817313	n.s.	n.s.
ATP6V1B2	0.0965551	0.757399	0.94611	n.s.	n.s.
SNX6	0.096263	0.791553	0.95813	n.s.	n.s.
HNRNPAB	0.0962146	0.592661	0.900486	n.s.	n.s.
LRPPRC	0.0961698	0.140386	0.489066	n.s.	n.s.
SBDS	0.0961104	0.826469	0.966796	n.s.	n.s.
PLEKHA2	0.0960705	0.73117	0.939905	n.s.	n.s.
TMEM11	0.096064	0.713656	0.934739	n.s.	n.s.
CCDC141	0.0954919	0.355168	0.759003	n.s.	n.s.
SEC31A	0.095173	0.753996	0.94611	n.s.	n.s.
CLTC	0.0947714	0.13993	0.488201	n.s.	n.s.
FGG	0.0945661	0.83875	0.969668	n.s.	n.s.
AGFG1	0.0944269	0.620696	0.905613	n.s.	n.s.
DNAJB6	0.0939474	0.886017	0.97961	n.s.	n.s.
ECI1	0.0934814	0.606062	0.900486	n.s.	n.s.
HINT2	0.0933575	0.466382	0.833177	n.s.	n.s.
TMEM109	0.0933561	0.797107	0.959552	n.s.	n.s.
EIF3A	0.0931718	0.556158	0.881646	n.s.	n.s.
F10	0.0930014	0.899795	0.985291	n.s.	n.s.
COPB2	0.092557	0.576312	0.896442	n.s.	n.s.
MAVS	0.0922369	0.315686	0.726643	n.s.	n.s.
ITPA	0.0922064	1	1	n.s.	n.s.
MIF	0.0920588	0.894161	0.982864	n.s.	n.s.
MRRF	0.091521	0.736798	0.942192	n.s.	n.s.
PSMA6	0.0912406	0.293856	0.705434	n.s.	n.s.
MFN1	0.0905424	0.989004	1	n.s.	n.s.
XPNPEP1	0.090401	0.652887	0.91908	n.s.	n.s.
PPP1R2	0.090356	0.758968	0.94611	n.s.	n.s.
PDE12	0.0900125	1	1	n.s.	n.s.
ANXA7	0.0897158	0.549486	0.876127	n.s.	n.s.
SPTAN1	0.0895813	0.00809147	0.0700567	n.s.	n.s.
PSMD2	0.089534	0.377741	0.771401	n.s.	n.s.
AKAP12	0.0894136	0.587793	0.900486	n.s.	n.s.
ANXA5	0.0890627	0.19712	0.580998	n.s.	n.s.
GPX4	0.0890486	0.52175	0.860691	n.s.	n.s.
TXNRD1	0.0889953	0.688551	0.933361	n.s.	n.s.
ESD	0.0889518	0.539871	0.872852	n.s.	n.s.
PFN1	0.0888344	0.239654	0.633992	n.s.	n.s.
RBBP9	0.0887796	0.724172	0.936532	n.s.	n.s.
PPP2R2A	0.0887168	0.795582	0.958971	n.s.	n.s.
PPM1E	0.0886518	0.41697	0.808156	n.s.	n.s.
TXNDC5	0.088629	0.532191	0.868544	n.s.	n.s.
SUCLG2	0.0885948	0.229291	0.623535	n.s.	n.s.
PSMB3	0.0885571	0.590701	0.900486	n.s.	n.s.
CRKL	0.0881884	0.786665	0.957864	n.s.	n.s.
PSMD14	0.088124	0.636771	0.909397	n.s.	n.s.
LPGAT1	0.0880697	0.715729	0.935891	n.s.	n.s.
SPTBN1	0.0880406	0.0388206	0.215112	n.s.	n.s.
MAP2K1	0.0875944	1	1	n.s.	n.s.
SFXN4	0.0875253	0.749026	0.94611	n.s.	n.s.
HNRNPK	0.0874211	0.226023	0.619656	n.s.	n.s.
MAPRE1	0.0872644	0.813449	0.964355	n.s.	n.s.
PPCS	0.0870332	0.929195	0.99843	n.s.	n.s.
LANCL1	0.0865763	0.429286	0.816258	n.s.	n.s.
HEXA	0.0864392	0.90153	0.985291	n.s.	n.s.
SORBS1	0.08621	0.0984998	0.401183	n.s.	n.s.
CYC1	0.085579	0.196343	0.580609	n.s.	n.s.
RPN1	0.0855645	0.408953	0.801902	n.s.	n.s.
DCTN2	0.0852934	0.333267	0.741757	n.s.	n.s.
RPL7A	0.0851534	0.959954	1	n.s.	n.s.
BCS1L	0.084188	0.627861	0.905613	n.s.	n.s.
ANXA6	0.083829	0.0562777	0.283135	n.s.	n.s.
EFTUD2	0.0837944	0.70001	0.934359	n.s.	n.s.
LOC100157002	0.0835468	0.673474	0.923987	n.s.	n.s.
RUVBL1	0.0830119	0.663385	0.923874	n.s.	n.s.
GFPT1	0.082875	1	1	n.s.	n.s.
UCHL3	0.0825006	0.552242	0.879331	n.s.	n.s.
GNAI2	0.0823726	0.859205	0.974207	n.s.	n.s.
FDX1	0.0820818	0.578758	0.897524	n.s.	n.s.
DYNC1I2	0.0818583	0.76726	0.949001	n.s.	n.s.
PGAM2	0.0811437	0.580536	0.897524	n.s.	n.s.
ANK3	0.0809525	0.253876	0.653419	n.s.	n.s.
MYL6	0.0809178	0.596061	0.900486	n.s.	n.s.
LYPLA2	0.0807883	0.702939	0.934359	n.s.	n.s.
RPL9	0.0807529	0.827221	0.966796	n.s.	n.s.
AP2B1	0.0807494	0.427331	0.81487	n.s.	n.s.
PPP3CC	0.0803986	0.924063	0.998243	n.s.	n.s.
PURB	0.0803241	0.533786	0.869938	n.s.	n.s.
AHCY	0.0798893	0.415249	0.806314	n.s.	n.s.
NUDT2	0.079869	0.999422	1	n.s.	n.s.
BAG5	0.0796235	0.690111	0.933361	n.s.	n.s.
HTRA2	0.0795917	0.823607	0.966315	n.s.	n.s.
FARSA	0.0792691	0.635335	0.908254	n.s.	n.s.
VAPB	0.078617	0.591901	0.900486	n.s.	n.s.
TXN	0.0785154	0.458617	0.826418	n.s.	n.s.
HPRT1	0.0783738	0.476344	0.837664	n.s.	n.s.
ACO1	0.0781986	0.361301	0.765165	n.s.	n.s.
RPS7	0.0780313	0.688621	0.933361	n.s.	n.s.
EIF4A2	0.0780014	0.737801	0.942192	n.s.	n.s.
CAPN1	0.0779382	0.409844	0.801998	n.s.	n.s.
CKB	0.0777062	0.695166	0.933361	n.s.	n.s.
PRDX4	0.076989	0.841203	0.969668	n.s.	n.s.
NUDT19	0.0766619	0.469844	0.835711	n.s.	n.s.
RPL7	0.0765503	0.680251	0.929031	n.s.	n.s.
ACADS	0.0764975	0.123081	0.454837	n.s.	n.s.
CRYZ	0.076453	0.628276	0.905613	n.s.	n.s.
SSPN	0.0764009	0.600834	0.900486	n.s.	n.s.
POPDC2	0.0758828	0.62948	0.905613	n.s.	n.s.
PSMF1	0.0758774	0.833797	0.969061	n.s.	n.s.
NDUFAB1	0.0756391	0.443594	0.820297	n.s.	n.s.
RPLP0	0.0754847	0.559195	0.882644	n.s.	n.s.
HSP90B1	0.0754602	0.189595	0.571697	n.s.	n.s.
DCTN3	0.0751656	0.753272	0.94611	n.s.	n.s.
CLIC4	0.074963	0.540226	0.872852	n.s.	n.s.
DNAJB11	0.0746362	0.943249	1	n.s.	n.s.
CAPZA1	0.0740798	0.80061	0.961033	n.s.	n.s.
EPN1	0.0738952	0.730295	0.939806	n.s.	n.s.
LDHB	0.0737555	0.292354	0.704382	n.s.	n.s.
CTNNA3	0.0736429	0.467004	0.833177	n.s.	n.s.
TPRKB	0.0731298	0.793237	0.958349	n.s.	n.s.
FDXR	0.073063	0.696459	0.934359	n.s.	n.s.
PSMA1	0.0721241	0.551016	0.877972	n.s.	n.s.
SRL	0.072084	0.150391	0.506007	n.s.	n.s.
KYAT1	0.0720652	0.96239	1	n.s.	n.s.
RTN4IP1	0.0719252	0.702978	0.934359	n.s.	n.s.
DCAF6	0.0715452	0.947176	1	n.s.	n.s.
PSMB4	0.0714414	0.500211	0.852386	n.s.	n.s.
GPD2	0.0714147	0.900243	0.985291	n.s.	n.s.
IPO7	0.0712512	0.721736	0.935891	n.s.	n.s.
RPS10	0.0708492	0.509363	0.857791	n.s.	n.s.
COQ6	0.0707052	0.347733	0.752605	n.s.	n.s.
EHD4	0.0704008	0.344215	0.751734	n.s.	n.s.
PLA2G4A	0.0703461	0.7754	0.952565	n.s.	n.s.
H1-5	0.0701819	0.785496	0.957455	n.s.	n.s.
NPLOC4	0.0700952	0.855905	0.973414	n.s.	n.s.
PLP2	0.0700059	0.756547	0.94611	n.s.	n.s.
SPON1	0.0699343	0.779125	0.955148	n.s.	n.s.
PDCL3	0.0698983	0.847712	0.970993	n.s.	n.s.
USP9X	0.0696093	0.858653	0.97405	n.s.	n.s.
DRG1	0.0691584	0.733025	0.941262	n.s.	n.s.
CASP3	0.0686673	0.794837	0.958971	n.s.	n.s.
EEF1AKMT1	0.0686017	0.986968	1	n.s.	n.s.
HSPD1	0.0684898	0.215753	0.605536	n.s.	n.s.
SEPTIN2	0.0684407	0.626359	0.905613	n.s.	n.s.
CCS	0.0676571	0.897778	0.984924	n.s.	n.s.
TMOD3	0.0673171	0.853403	0.973414	n.s.	n.s.
DSTN	0.0672625	0.755213	0.94611	n.s.	n.s.
SCCPDH	0.0665491	0.783457	0.956932	n.s.	n.s.
RUVBL2	0.0665413	0.588775	0.900486	n.s.	n.s.
CHCHD4	0.0664379	0.958779	1	n.s.	n.s.
MAP4	0.065204	0.294471	0.706191	n.s.	n.s.
BASP1	0.0648757	0.849135	0.97215	n.s.	n.s.
HSPB1	0.0646704	0.407771	0.80025	n.s.	n.s.
RPL23	0.064657	0.612642	0.902296	n.s.	n.s.
YWHAE	0.0644259	0.378082	0.771401	n.s.	n.s.
RPS25	0.0643349	0.629671	0.905613	n.s.	n.s.
IARS2	0.0643063	0.353449	0.757648	n.s.	n.s.
ADD3	0.0641988	0.920294	0.997287	n.s.	n.s.
ALAD	0.0639425	0.50481	0.854276	n.s.	n.s.
PPA2	0.0632081	0.617049	0.904461	n.s.	n.s.
TJP1	0.0630254	0.737995	0.942192	n.s.	n.s.
SNRNP200	0.0627042	0.874259	0.977146	n.s.	n.s.
DAG1	0.0623722	0.625587	0.905613	n.s.	n.s.
SERPINB2	0.0623472	0.487213	0.842356	n.s.	n.s.
SEC23A	0.0619315	0.912217	0.991814	n.s.	n.s.
TXLNB	0.0618941	0.659982	0.922201	n.s.	n.s.
YWHAG	0.0617967	0.885991	0.97961	n.s.	n.s.
LTBP4	0.0617872	0.719235	0.935891	n.s.	n.s.
TXNDC12	0.0615681	0.702872	0.934359	n.s.	n.s.
ETFB	0.0612218	0.357736	0.761038	n.s.	n.s.
EIF3J	0.0605719	0.68325	0.931166	n.s.	n.s.
SLMAP	0.0605133	0.511232	0.858679	n.s.	n.s.
RAB3GAP1	0.0597051	0.998635	1	n.s.	n.s.
ACYP1	0.0596384	0.767178	0.949001	n.s.	n.s.
GSPT1	0.0592711	0.835413	0.969061	n.s.	n.s.
VARS1	0.0589745	0.981585	1	n.s.	n.s.
CDH13	0.0585963	0.436641	0.817313	n.s.	n.s.
GYG1	0.058409	0.813965	0.964355	n.s.	n.s.
CHGB	0.0579145	0.985596	1	n.s.	n.s.
ARMC1	0.0576976	0.875486	0.977146	n.s.	n.s.
FNTA	0.0576769	0.986331	1	n.s.	n.s.
GRPEL1	0.0576507	0.609619	0.901226	n.s.	n.s.
TTR	0.0576428	0.803743	0.963187	n.s.	n.s.
MLF1	0.0575279	0.892911	0.982428	n.s.	n.s.
PLCD1	0.057301	0.875053	0.977146	n.s.	n.s.
EMC2	0.0571351	0.759304	0.94611	n.s.	n.s.
QDPR	0.0566562	0.604861	0.900486	n.s.	n.s.
PARVB	0.0564791	0.704279	0.934359	n.s.	n.s.
AP1B1	0.0564727	0.951867	1	n.s.	n.s.
ESYT1	0.0564201	0.864658	0.975533	n.s.	n.s.
SCO1	0.0558787	1	1	n.s.	n.s.
ERP44	0.0558381	0.629099	0.905613	n.s.	n.s.
TMCO1	0.0556365	0.960923	1	n.s.	n.s.
PSMA4	0.0555834	0.658251	0.922177	n.s.	n.s.
DCTN1	0.0555227	0.827205	0.966796	n.s.	n.s.
HSCB	0.0552864	0.977867	1	n.s.	n.s.
NDUFB2	0.055018	0.517021	0.860691	n.s.	n.s.
PGAM1	0.0549899	0.863046	0.975533	n.s.	n.s.
PPIB	0.0547448	0.57282	0.893963	n.s.	n.s.
TTC38	0.0541699	0.651645	0.91908	n.s.	n.s.
ALDOC	0.0539788	0.821416	0.96571	n.s.	n.s.
SGTA	0.0538946	0.865843	0.975533	n.s.	n.s.
PDCD10	0.0538003	0.807531	0.964355	n.s.	n.s.
SACM1L	0.0537879	0.957781	1	n.s.	n.s.
RHOT1	0.0529666	0.842353	0.970045	n.s.	n.s.
GORASP2	0.0527953	0.999348	1	n.s.	n.s.
PITPNB	0.0524975	0.99614	1	n.s.	n.s.
TBRG4	0.0524033	0.748686	0.94611	n.s.	n.s.
SGCG	0.0522809	0.823932	0.966315	n.s.	n.s.
PSMA5	0.0516582	0.792576	0.958349	n.s.	n.s.
COL3A1	0.0516342	0.865979	0.975533	n.s.	n.s.
SMPX	0.0512177	0.865917	0.975533	n.s.	n.s.
L2HGDH	0.0510507	0.982979	1	n.s.	n.s.
CMPK2	0.0508208	0.919005	0.996893	n.s.	n.s.
PSMD3	0.0507879	0.965362	1	n.s.	n.s.
PSMD5	0.0506584	0.738151	0.942192	n.s.	n.s.
MRPS34	0.0503221	0.940489	1	n.s.	n.s.
MPDU1	0.049935	0.753409	0.94611	n.s.	n.s.
RACK1	0.0498036	0.605019	0.900486	n.s.	n.s.
NDUFAF7	0.0496681	0.608826	0.901185	n.s.	n.s.
IMPA1	0.0496219	0.59097	0.900486	n.s.	n.s.
DST	0.0496115	0.97714	1	n.s.	n.s.
NANS	0.0494322	0.940367	1	n.s.	n.s.
NACA	0.0490958	0.776978	0.953509	n.s.	n.s.
NQO2	0.0490329	0.804858	0.963187	n.s.	n.s.
MAPRE2	0.0490158	0.776722	0.953509	n.s.	n.s.
MRPS18B	0.048797	0.981611	1	n.s.	n.s.
SSBP1	0.0485676	0.788975	0.957864	n.s.	n.s.
HUWE1	0.0483359	0.778611	0.955015	n.s.	n.s.
RNF114	0.0474953	0.789116	0.957864	n.s.	n.s.
PARK7	0.0473855	0.607589	0.900486	n.s.	n.s.
HADH	0.0472602	0.702111	0.934359	n.s.	n.s.
ERP29	0.0472049	0.690756	0.933361	n.s.	n.s.
CAPRIN1	0.0467496	1	1	n.s.	n.s.
BDH2	0.0465007	0.545406	0.873763	n.s.	n.s.
TOMM20	0.0464355	0.941486	1	n.s.	n.s.
UBE2M	0.046414	0.657128	0.921153	n.s.	n.s.
LYPLA1	0.0460976	0.80445	0.963187	n.s.	n.s.
DYSF	0.0459357	0.849585	0.972186	n.s.	n.s.
RPS12	0.0459219	0.984025	1	n.s.	n.s.
SLC29A1	0.0458955	1	1	n.s.	n.s.
CLPX	0.0458516	0.820892	0.965634	n.s.	n.s.
SAR1B	0.0454518	0.873712	0.977146	n.s.	n.s.
MYZAP	0.0454495	0.93701	0.999597	n.s.	n.s.
APOA1	0.045431	0.497783	0.85071	n.s.	n.s.
CAND2	0.0452173	0.791728	0.95813	n.s.	n.s.
CSE1L	0.0451927	0.484948	0.842356	n.s.	n.s.
NDUFB7	0.045156	0.99436	1	n.s.	n.s.
LGALS1	0.0448954	0.880826	0.978107	n.s.	n.s.
RPS18	0.0448328	0.759739	0.94611	n.s.	n.s.
FIS1	0.0445041	0.712438	0.934739	n.s.	n.s.
TCAP	0.0444756	0.780632	0.955547	n.s.	n.s.
PPP1R7	0.0444151	0.693615	0.933361	n.s.	n.s.
KARS1	0.0444041	0.663227	0.923874	n.s.	n.s.
MYH10	0.0443754	0.79651	0.959478	n.s.	n.s.
DYNC1LI1	0.0443546	0.809395	0.964355	n.s.	n.s.
LOC110255331	0.0443077	0.434945	0.817313	n.s.	n.s.
DDRGK1	0.0440888	0.931009	0.99843	n.s.	n.s.
ATP5F1B	0.0434815	0.956582	1	n.s.	n.s.
PGLS	0.0433167	0.712273	0.934739	n.s.	n.s.
JUP	0.0431332	0.569687	0.890846	n.s.	n.s.
SIRT2	0.0429811	0.882155	0.978107	n.s.	n.s.
ORM1	0.0429625	0.547063	0.875167	n.s.	n.s.
AMT	0.0428531	0.93394	0.998609	n.s.	n.s.
ECHDC2	0.0426996	0.772766	0.952034	n.s.	n.s.
ADCY6	0.0426598	0.870964	0.977146	n.s.	n.s.
PDIA6	0.0422194	0.789157	0.957864	n.s.	n.s.
MRPL24	0.0421313	0.689259	0.933361	n.s.	n.s.
SLC27A1	0.0420104	0.941629	1	n.s.	n.s.
HNMT	0.0417559	0.865052	0.975533	n.s.	n.s.
OXCT1	0.0408232	0.579319	0.897524	n.s.	n.s.
RPS2	0.0407152	0.816633	0.965348	n.s.	n.s.
PSMD11	0.0402718	0.752744	0.94611	n.s.	n.s.
WDR1	0.0401128	0.703141	0.934359	n.s.	n.s.
IRF3	0.0397059	1	1	n.s.	n.s.
PRDX2	0.0389499	0.838382	0.969668	n.s.	n.s.
DNAJB2	0.0387108	0.827814	0.966796	n.s.	n.s.
PRDX3	0.0374408	0.829806	0.966944	n.s.	n.s.
PRKAA2	0.0372348	0.947571	1	n.s.	n.s.
TRAK1	0.0369368	1	1	n.s.	n.s.
ASPH	0.0364837	0.911212	0.991493	n.s.	n.s.
APOOL	0.0363905	0.810839	0.964355	n.s.	n.s.
HSPG2	0.0360507	0.441623	0.820207	n.s.	n.s.
KIF5B	0.0351572	0.869859	0.977146	n.s.	n.s.
PRKAG1	0.0346304	0.955084	1	n.s.	n.s.
ROMO1	0.0345829	0.806345	0.96393	n.s.	n.s.
STOML2	0.0344896	0.981954	1	n.s.	n.s.
RUFY1	0.034177	0.926515	0.99843	n.s.	n.s.
LAMA4	0.0341709	0.849992	0.972186	n.s.	n.s.
DSP	0.0341356	0.412205	0.804261	n.s.	n.s.
OLA1	0.0340055	0.937202	0.999597	n.s.	n.s.
ISCA2	0.0338235	0.846028	0.970993	n.s.	n.s.
RHOB	0.0337212	0.964094	1	n.s.	n.s.
VPS29	0.0332914	0.932991	0.998609	n.s.	n.s.
SLC16A1	0.0328191	0.747161	0.945494	n.s.	n.s.
PSMC2	0.0322148	0.713352	0.934739	n.s.	n.s.
DNPH1	0.0319911	0.737922	0.942192	n.s.	n.s.
WDR77	0.0319711	0.982987	1	n.s.	n.s.
ATP5IF1	0.0319594	1	1	n.s.	n.s.
SNX1	0.0313148	0.954882	1	n.s.	n.s.
LOC110260348	0.0312484	0.956165	1	n.s.	n.s.
GNB1	0.0312221	0.908863	0.990454	n.s.	n.s.
TRIP10	0.0311861	0.895123	0.983216	n.s.	n.s.
DLST	0.0309652	0.970353	1	n.s.	n.s.
EPRS1	0.0309381	0.670947	0.923987	n.s.	n.s.
PSMD12	0.0303371	0.854033	0.973414	n.s.	n.s.
PDHX	0.0300632	0.692667	0.933361	n.s.	n.s.
YWHAQ	0.0296642	0.835057	0.969061	n.s.	n.s.
BCL2L13	0.0293805	0.930669	0.99843	n.s.	n.s.
PPP1CB	0.0289536	0.979815	1	n.s.	n.s.
PSMD6	0.02864	0.581199	0.897524	n.s.	n.s.
CAPZB	0.0283344	0.609455	0.901226	n.s.	n.s.
SH3GLB1	0.0281608	0.970285	1	n.s.	n.s.
PXN	0.0281007	0.978447	1	n.s.	n.s.
KLHL41	0.0278964	0.864783	0.975533	n.s.	n.s.
TOR1AIP1	0.0276339	0.99222	1	n.s.	n.s.
ATP8	0.0270188	0.955394	1	n.s.	n.s.
EDC4	0.0270148	1	1	n.s.	n.s.
CAPZA2	0.0264585	0.793527	0.958349	n.s.	n.s.
RPSA	0.0264324	0.73971	0.942651	n.s.	n.s.
ITSN1	0.0256332	0.843446	0.970829	n.s.	n.s.
ATP5PO	0.0254979	0.839382	0.969668	n.s.	n.s.
SLK	0.025266	0.951167	1	n.s.	n.s.
AP2A1	0.0252565	0.950628	1	n.s.	n.s.
AGPAT1	0.0247669	0.701192	0.934359	n.s.	n.s.
CRIP2	0.0246952	0.874662	0.977146	n.s.	n.s.
C14H10orf71	0.0246724	0.983017	1	n.s.	n.s.
MLIP	0.024297	0.865862	0.975533	n.s.	n.s.
RPS8	0.0242379	0.867997	0.976543	n.s.	n.s.
ACP1	0.023902	0.95273	1	n.s.	n.s.
LOC110260088	0.0236665	0.977233	1	n.s.	n.s.
TINAGL1	0.0233789	0.962226	1	n.s.	n.s.
TMED9	0.0233603	0.960807	1	n.s.	n.s.
EPB41L3	0.0233535	0.933109	0.998609	n.s.	n.s.
ATP6V1A	0.0232796	0.974323	1	n.s.	n.s.
ARPC4	0.0226788	0.988168	1	n.s.	n.s.
SRI	0.0221366	0.837431	0.969668	n.s.	n.s.
QARS1	0.0218746	0.932796	0.998609	n.s.	n.s.
KHDRBS1	0.0216518	0.843933	0.970829	n.s.	n.s.
NDUFA6	0.0213449	0.93102	0.99843	n.s.	n.s.
SGCD	0.0213118	0.866588	0.975533	n.s.	n.s.
PSME1	0.0212977	0.958738	1	n.s.	n.s.
SCRN3	0.021145	0.946706	1	n.s.	n.s.
DNAJC11	0.0208085	0.920095	0.997287	n.s.	n.s.
TOM1L2	0.0205963	0.953022	1	n.s.	n.s.
SYNPO2	0.0204655	0.874125	0.977146	n.s.	n.s.
HDHD5	0.0204416	0.853847	0.973414	n.s.	n.s.
RPL27A	0.0198733	0.898352	0.984924	n.s.	n.s.
NDUFA12	0.019815	0.727999	0.93839	n.s.	n.s.
CAP2	0.0190264	0.985207	1	n.s.	n.s.
ZFYVE19	0.0188818	0.877096	0.977146	n.s.	n.s.
RCSD1	0.0188191	0.966602	1	n.s.	n.s.
HSP90AB1	0.0186699	0.983156	1	n.s.	n.s.
SQOR	0.0186532	0.874615	0.977146	n.s.	n.s.
UQCRQ	0.0182617	0.941809	1	n.s.	n.s.
COPZ1	0.0177474	1	1	n.s.	n.s.
SUPV3L1	0.0176757	0.840726	0.969668	n.s.	n.s.
HNRNPA3	0.0174505	0.773127	0.952034	n.s.	n.s.
NIPSNAP2	0.0161269	0.856207	0.973414	n.s.	n.s.
FLOT2	0.0160328	0.958996	1	n.s.	n.s.
ARL6IP5	0.0157997	0.846568	0.970993	n.s.	n.s.
RIDA	0.0155973	0.971868	1	n.s.	n.s.
TBCD	0.0153877	0.947298	1	n.s.	n.s.
SERPINB9	0.0153721	0.855282	0.973414	n.s.	n.s.
UBE2K	0.0151498	0.997781	1	n.s.	n.s.
ACTL6A	0.0149718	0.933403	0.998609	n.s.	n.s.
ARF4	0.0147592	0.899119	0.985291	n.s.	n.s.
SLC25A22	0.0146676	0.923158	0.997722	n.s.	n.s.
GPI	0.0137482	0.7438	0.943022	n.s.	n.s.
SUCLG1	0.0136533	0.951849	1	n.s.	n.s.
XIRP1	0.0135801	0.975232	1	n.s.	n.s.
P4HB	0.0133131	0.844683	0.970829	n.s.	n.s.
GPHN	0.0132358	0.904017	0.987	n.s.	n.s.
RBM20	0.0129813	1	1	n.s.	n.s.
TUBB	0.0128622	0.936751	0.999597	n.s.	n.s.
PCBD1	0.0126654	0.995687	1	n.s.	n.s.
OLFML1	0.0125018	0.71011	0.934739	n.s.	n.s.
NAP1L1	0.0123743	0.986144	1	n.s.	n.s.
MTX2	0.0123097	0.921316	0.997287	n.s.	n.s.
SORBS3	0.0117478	0.924601	0.998366	n.s.	n.s.
SAR1A	0.011529	0.817538	0.965348	n.s.	n.s.
MRPL11	0.0114785	0.952583	1	n.s.	n.s.
NUP155	0.0114291	0.974633	1	n.s.	n.s.
HSPA8	0.0112374	0.828113	0.966796	n.s.	n.s.
FGF1	0.0107135	0.921908	0.997287	n.s.	n.s.
RCN3	0.00923329	1	1	n.s.	n.s.
UFD1	0.00905447	0.798299	0.960063	n.s.	n.s.
TFRC	0.00889288	0.960095	1	n.s.	n.s.
PCNP	0.00818251	0.758896	0.94611	n.s.	n.s.
UQCRC1	0.00807567	0.855162	0.973414	n.s.	n.s.
MDP1	0.00799318	0.83411	0.969061	n.s.	n.s.
SLC8A1	0.00768094	0.93648	0.999597	n.s.	n.s.
CKMT2	0.00740613	0.755294	0.94611	n.s.	n.s.
C10H9orf64	0.00724415	0.98943	1	n.s.	n.s.
ANXA4	0.00716826	0.908437	0.990448	n.s.	n.s.
HCCS	0.00631685	0.921851	0.997287	n.s.	n.s.
CASP7	0.0062939	0.928163	0.99843	n.s.	n.s.
PFDN5	0.00624126	0.952522	1	n.s.	n.s.
PDPR	0.00576912	0.990799	1	n.s.	n.s.
ELOC	0.00569242	0.784644	0.956932	n.s.	n.s.
AGK	0.0056221	0.972388	1	n.s.	n.s.
SAE1	0.00490257	0.819828	0.965348	n.s.	n.s.
CDNF	0.00432649	0.76291	0.94611	n.s.	n.s.
LAMC1	0.00431835	0.747616	0.945562	n.s.	n.s.
NUDT9	0.0041608	0.922393	0.997354	n.s.	n.s.
PCBP2	0.00375834	0.99891	1	n.s.	n.s.
ARHGDIB	0.00350021	0.877564	0.977146	n.s.	n.s.
KPNA6	0.00327003	0.946695	1	n.s.	n.s.
MRPS35	0.00309174	0.908365	0.990448	n.s.	n.s.
STX4	0.00284109	0.986265	1	n.s.	n.s.
PICALM	0.00255355	0.831668	0.968366	n.s.	n.s.
NDUFB9	0.00242325	0.971963	1	n.s.	n.s.
YKT6	0.00215258	0.92931	0.99843	n.s.	n.s.
ALDOA	0.0014556	0.972392	1	n.s.	n.s.
GAS6	0.00060058	0.844402	0.970829	n.s.	n.s.
TFB1M	0.00057607	0.876107	0.977146	n.s.	n.s.
EML1	0.000504933	0.771707	0.951874	n.s.	n.s.
FUNDC1	0.000434219	0.851901	0.973224	n.s.	n.s.
GBP1	0.000186263	1	1	n.s.	n.s.
PSMC6	-0.000135486	0.980228	1	n.s.	n.s.
ACE	-0.000337359	0.889723	0.981404	n.s.	n.s.
NDUFS4	-0.000539165	0.614454	0.903835	n.s.	n.s.
YWHAH	-0.00116095	0.653457	0.91908	n.s.	n.s.
SPAG7	-0.00134513	0.819675	0.965348	n.s.	n.s.
SAMM50	-0.00161854	0.943518	1	n.s.	n.s.
PDHB	-0.0019966	0.654088	0.91908	n.s.	n.s.
NPEPL1	-0.00228484	0.991603	1	n.s.	n.s.
TESC	-0.0024249	0.888719	0.980988	n.s.	n.s.
KYAT3	-0.00243647	0.921457	0.997287	n.s.	n.s.
C5H12orf57	-0.00292284	0.89273	0.982428	n.s.	n.s.
DARS1	-0.00312803	0.900404	0.985291	n.s.	n.s.
DPYSL3	-0.00338104	0.801092	0.961066	n.s.	n.s.
CEP290	-0.00362202	0.980445	1	n.s.	n.s.
PPME1	-0.00373394	0.754185	0.94611	n.s.	n.s.
VDAC2	-0.00401272	0.812489	0.964355	n.s.	n.s.
PRPF8	-0.00402798	0.914204	0.9926	n.s.	n.s.
LNPK	-0.00428687	0.911105	0.991493	n.s.	n.s.
HIF1AN	-0.00454438	0.774332	0.952565	n.s.	n.s.
RPS14	-0.00465668	0.988643	1	n.s.	n.s.
RTRAF	-0.00474532	0.742005	0.943022	n.s.	n.s.
SLC25A4	-0.00507857	0.519061	0.860691	n.s.	n.s.
FKBP2	-0.00527631	0.858275	0.97405	n.s.	n.s.
ACOT13	-0.00528001	0.862749	0.975533	n.s.	n.s.
HMBS	-0.0053393	0.969289	1	n.s.	n.s.
ACAD10	-0.00545602	0.729406	0.939175	n.s.	n.s.
APMAP	-0.00573668	0.970464	1	n.s.	n.s.
MAPK1	-0.00641912	0.629815	0.905613	n.s.	n.s.
RPS11	-0.00679271	0.980084	1	n.s.	n.s.
PDCD5	-0.00772012	0.875485	0.977146	n.s.	n.s.
RRAD	-0.0078172	0.866179	0.975533	n.s.	n.s.
DNAJA2	-0.00782664	0.887389	0.980207	n.s.	n.s.
LOC100522130	-0.00794032	0.944659	1	n.s.	n.s.
NSF	-0.00845056	0.813013	0.964355	n.s.	n.s.
NDUFA2	-0.00902399	0.900851	0.985291	n.s.	n.s.
SCFD2	-0.00904655	0.929573	0.99843	n.s.	n.s.
EIF3E	-0.0091305	0.939473	1	n.s.	n.s.
LMAN2	-0.00931919	0.959323	1	n.s.	n.s.
CYGB	-0.00965223	1	1	n.s.	n.s.
ARCN1	-0.0097639	0.744233	0.943022	n.s.	n.s.
ACOT9	-0.0098211	0.76153	0.94611	n.s.	n.s.
THOP1	-0.00989974	0.755967	0.94611	n.s.	n.s.
ETF1	-0.00994952	0.975252	1	n.s.	n.s.
PHB2	-0.0100439	0.852139	0.973224	n.s.	n.s.
PRMT1	-0.0101891	0.902601	0.985911	n.s.	n.s.
ACSL6	-0.010311	0.934579	0.998609	n.s.	n.s.
SORBS2	-0.0105151	0.617333	0.904461	n.s.	n.s.
PPP1CA	-0.0106867	0.88046	0.978107	n.s.	n.s.
TNNC1	-0.0107389	0.70109	0.934359	n.s.	n.s.
GMPPB	-0.0114215	0.986961	1	n.s.	n.s.
MACF1	-0.0114955	0.927371	0.99843	n.s.	n.s.
FKBP3	-0.0124209	0.930834	0.99843	n.s.	n.s.
OPLAH	-0.0128132	0.813159	0.964355	n.s.	n.s.
MFAP5	-0.0129271	0.761284	0.94611	n.s.	n.s.
COL18A1	-0.0131847	0.762914	0.94611	n.s.	n.s.
RPLP2	-0.013234	0.880037	0.978107	n.s.	n.s.
FARSB	-0.0136648	0.934012	0.998609	n.s.	n.s.
PCBP1	-0.0138229	0.741367	0.942782	n.s.	n.s.
NAPA	-0.0138393	0.88893	0.980988	n.s.	n.s.
AK1	-0.0138727	0.667771	0.923987	n.s.	n.s.
UBE2N	-0.0141711	0.823251	0.966315	n.s.	n.s.
MOBKL3	-0.0141852	0.901614	0.985291	n.s.	n.s.
CNDP2	-0.014509	0.750541	0.94611	n.s.	n.s.
HSPA6	-0.0147147	0.960101	1	n.s.	n.s.
TIMM44	-0.0154896	0.630838	0.905613	n.s.	n.s.
LAMB2	-0.0157101	0.412149	0.804261	n.s.	n.s.
TMLHE	-0.0157358	1	1	n.s.	n.s.
HINT1	-0.0161878	0.856439	0.973414	n.s.	n.s.
ANP32E	-0.0163255	1	1	n.s.	n.s.
FDPS	-0.0163343	0.814071	0.964355	n.s.	n.s.
MRPS2	-0.0168807	0.990348	1	n.s.	n.s.
LOC100621492	-0.0172379	0.836025	0.969061	n.s.	n.s.
PDHA1	-0.0179123	0.268257	0.674221	n.s.	n.s.
GSK3B	-0.0184378	0.798814	0.960063	n.s.	n.s.
MDH1	-0.0191971	0.879395	0.978107	n.s.	n.s.
LOC100522678	-0.0195359	0.643436	0.915584	n.s.	n.s.
NDUFB4	-0.019559	0.781152	0.955547	n.s.	n.s.
CNPY2	-0.0198375	0.858365	0.97405	n.s.	n.s.
LAMTOR1	-0.0203656	0.944271	1	n.s.	n.s.
NDUFA13	-0.0207441	0.893154	0.982428	n.s.	n.s.
SNAP29	-0.0210816	0.829081	0.966796	n.s.	n.s.
HSPB2	-0.0211037	0.760895	0.94611	n.s.	n.s.
ATP5PD	-0.0211708	0.330384	0.739596	n.s.	n.s.
ACAD9	-0.021429	0.722638	0.936091	n.s.	n.s.
CHMP3	-0.0219782	0.92941	0.99843	n.s.	n.s.
TPI1	-0.0220045	0.832612	0.968775	n.s.	n.s.
RANBP1	-0.0220832	0.855559	0.973414	n.s.	n.s.
TSFM	-0.0222373	0.841847	0.969936	n.s.	n.s.
RILP	-0.0223182	0.870569	0.977146	n.s.	n.s.
CUL5	-0.0223545	0.627347	0.905613	n.s.	n.s.
RPL30	-0.0233791	0.885308	0.97961	n.s.	n.s.
RAB21	-0.0234958	0.637225	0.909494	n.s.	n.s.
VCP	-0.0235328	0.485168	0.842356	n.s.	n.s.
NLN	-0.0235575	0.918845	0.996893	n.s.	n.s.
NDUFC2	-0.0237861	0.812055	0.964355	n.s.	n.s.
CLPTM1	-0.0242094	0.734421	0.942018	n.s.	n.s.
ACOX2	-0.0245521	0.92616	0.99843	n.s.	n.s.
TPM3	-0.0248739	0.56793	0.890463	n.s.	n.s.
NEBL	-0.0251014	0.495459	0.849822	n.s.	n.s.
CUL4A	-0.0251841	0.977049	1	n.s.	n.s.
USP14	-0.0253367	0.721798	0.935891	n.s.	n.s.
BZW2	-0.0259025	0.591546	0.900486	n.s.	n.s.
L3HYPDH	-0.026013	0.724158	0.936532	n.s.	n.s.
NDUFB8	-0.0265689	0.726484	0.93752	n.s.	n.s.
CUTA	-0.0269866	0.876641	0.977146	n.s.	n.s.
SERBP1	-0.0272873	0.862851	0.975533	n.s.	n.s.
TMEM70	-0.0275465	0.927245	0.99843	n.s.	n.s.
RAB18	-0.0276139	0.721896	0.935891	n.s.	n.s.
MAP2K2	-0.0279708	0.99193	1	n.s.	n.s.
TNNI3	-0.0280406	0.733544	0.941415	n.s.	n.s.
NDUFA9	-0.0280873	0.621893	0.905613	n.s.	n.s.
PSMA2	-0.0283213	0.78456	0.956932	n.s.	n.s.
AFDN	-0.0283907	0.773351	0.952034	n.s.	n.s.
SRSF7	-0.0287854	0.804905	0.963187	n.s.	n.s.
PA2G4	-0.0288766	0.824753	0.966315	n.s.	n.s.
HSPB8	-0.0290091	0.767119	0.949001	n.s.	n.s.
ERMP1	-0.0290302	0.672077	0.923987	n.s.	n.s.
MYOM2	-0.0291878	0.149977	0.506007	n.s.	n.s.
DTYMK	-0.0294766	0.987575	1	n.s.	n.s.
TTN	-0.029663	7.9092e-10	5.47829e-08	n.s.	n.s.
NDUFS8	-0.0296999	0.62889	0.905613	n.s.	n.s.
PSMA3	-0.0297552	0.907696	0.990448	n.s.	n.s.
MRPL13	-0.0299717	0.943297	1	n.s.	n.s.
RPS20	-0.0300835	0.882606	0.978107	n.s.	n.s.
LOC100739755	-0.0303168	0.878554	0.977786	n.s.	n.s.
ACTN2	-0.0305183	0.256747	0.659368	n.s.	n.s.
PLPBP	-0.0305658	0.805919	0.96391	n.s.	n.s.
SLC25A24	-0.030614	0.998338	1	n.s.	n.s.
SYNC	-0.0309323	0.624832	0.905613	n.s.	n.s.
TOMM5	-0.0319878	0.877264	0.977146	n.s.	n.s.
TGM2	-0.0321796	0.269775	0.675154	n.s.	n.s.
RPS5	-0.0333771	0.847338	0.970993	n.s.	n.s.
UQCRC2	-0.0338087	0.474623	0.83663	n.s.	n.s.
MYH7	-0.0338619	0.231137	0.625891	n.s.	n.s.
LOC100525876	-0.0342015	0.647261	0.918806	n.s.	n.s.
PGRMC1	-0.0343079	0.489161	0.84332	n.s.	n.s.
NARS1	-0.0347042	0.846404	0.970993	n.s.	n.s.
SHMT2	-0.0350101	0.851935	0.973224	n.s.	n.s.
TNNT2	-0.0352879	0.447795	0.821178	n.s.	n.s.
NDUFS2	-0.0358584	0.450944	0.821178	n.s.	n.s.
DECR1	-0.0365449	0.258337	0.662007	n.s.	n.s.
NDUFA8	-0.0370106	0.540214	0.872852	n.s.	n.s.
TMX3	-0.0375239	0.913095	0.992261	n.s.	n.s.
UBQLN2	-0.0377059	0.975523	1	n.s.	n.s.
TANC1	-0.0378292	0.994041	1	n.s.	n.s.
PDLIM3	-0.038264	0.627902	0.905613	n.s.	n.s.
IGBP1	-0.0383955	0.810561	0.964355	n.s.	n.s.
WFS1	-0.0395077	0.772008	0.951874	n.s.	n.s.
SPEG	-0.0399266	0.810775	0.964355	n.s.	n.s.
NAXD	-0.0399694	0.628082	0.905613	n.s.	n.s.
DNM1L	-0.040305	0.598842	0.900486	n.s.	n.s.
BAG3	-0.0403961	0.508995	0.857791	n.s.	n.s.
MYL2	-0.040418	0.689989	0.933361	n.s.	n.s.
RPS19	-0.0406848	0.616242	0.904206	n.s.	n.s.
ANP32A	-0.0411188	0.687236	0.933361	n.s.	n.s.
SNCG	-0.0414667	0.941694	1	n.s.	n.s.
ATP1A1	-0.0416152	0.61203	0.902296	n.s.	n.s.
BOLA3	-0.0421332	0.723223	0.936334	n.s.	n.s.
NDUFA10	-0.0421442	0.487641	0.842356	n.s.	n.s.
PKM	-0.0422195	0.28545	0.698903	n.s.	n.s.
TMEM126A	-0.0422768	0.829269	0.966796	n.s.	n.s.
LAMA5	-0.0424387	0.435869	0.817313	n.s.	n.s.
IMMT	-0.0424923	0.547488	0.875167	n.s.	n.s.
GSR	-0.0425013	0.804797	0.963187	n.s.	n.s.
MRPS31	-0.042515	0.708438	0.934739	n.s.	n.s.
SLC25A12	-0.0433101	0.325755	0.735853	n.s.	n.s.
NDUFS5	-0.0435173	0.678504	0.928458	n.s.	n.s.
PEA15	-0.0446512	0.742887	0.943022	n.s.	n.s.
GARS1	-0.0446872	0.93452	0.998609	n.s.	n.s.
TOMM22	-0.0446905	0.738707	0.942391	n.s.	n.s.
ATP6V0A1	-0.0447502	0.948254	1	n.s.	n.s.
ACO2	-0.0449503	0.142628	0.491574	n.s.	n.s.
RPS3	-0.0459292	0.702638	0.934359	n.s.	n.s.
MESD	-0.046021	0.840363	0.969668	n.s.	n.s.
PUDP	-0.0460957	0.800657	0.961033	n.s.	n.s.
TIGAR	-0.0465052	0.9115	0.991493	n.s.	n.s.
PSMD13	-0.0465275	0.527784	0.863147	n.s.	n.s.
NDUFS1	-0.0472988	0.117641	0.443984	n.s.	n.s.
UGP2	-0.0476739	0.722087	0.935891	n.s.	n.s.
MDH2	-0.0477556	0.167263	0.535196	n.s.	n.s.
COQ3	-0.047929	0.51636	0.8606	n.s.	n.s.
ABLIM1	-0.0483486	0.246011	0.642302	n.s.	n.s.
SDHA	-0.0484437	0.715311	0.935865	n.s.	n.s.
PPIF	-0.04855	0.897952	0.984924	n.s.	n.s.
MIGA2	-0.0487197	0.860575	0.97529	n.s.	n.s.
SNX5	-0.0490531	0.926349	0.99843	n.s.	n.s.
DIP2C	-0.0491952	0.94342	1	n.s.	n.s.
ATIC	-0.0498829	0.545337	0.873763	n.s.	n.s.
G3BP2	-0.0499614	0.702296	0.934359	n.s.	n.s.
HSPE1	-0.0501657	0.61761	0.904461	n.s.	n.s.
NUCB1	-0.050257	0.875554	0.977146	n.s.	n.s.
PPIH	-0.0506793	1	1	n.s.	n.s.
CRYAB	-0.0507523	0.541447	0.872852	n.s.	n.s.
DDX1	-0.0510148	0.368521	0.767173	n.s.	n.s.
AKR1B1	-0.0511747	0.309102	0.720014	n.s.	n.s.
RPS4X	-0.0513818	0.790811	0.95813	n.s.	n.s.
PHB	-0.0514596	0.274035	0.682913	n.s.	n.s.
TARS1	-0.0516245	0.660737	0.922201	n.s.	n.s.
SYNPO	-0.0516293	0.603523	0.900486	n.s.	n.s.
OGDH	-0.0518947	0.13188	0.475617	n.s.	n.s.
NAPG	-0.0522	0.599771	0.900486	n.s.	n.s.
DSC2	-0.0522429	0.858486	0.97405	n.s.	n.s.
NMNAT3	-0.0523649	0.652032	0.91908	n.s.	n.s.
ENG	-0.0525469	0.698257	0.934359	n.s.	n.s.
NIT2	-0.0527031	0.485578	0.842356	n.s.	n.s.
ENSA	-0.0532375	0.784541	0.956932	n.s.	n.s.
MOGS	-0.053269	0.788768	0.957864	n.s.	n.s.
IARS1	-0.0534088	0.811108	0.964355	n.s.	n.s.
CTPS2	-0.0538083	0.968252	1	n.s.	n.s.
CDC42	-0.0540839	0.601289	0.900486	n.s.	n.s.
TMED10	-0.054227	0.672832	0.923987	n.s.	n.s.
NID2	-0.054646	0.258196	0.662007	n.s.	n.s.
NFU1	-0.0547768	0.553329	0.879871	n.s.	n.s.
PRDX6	-0.0549105	0.368498	0.767173	n.s.	n.s.
ATPAF1	-0.0549501	0.753908	0.94611	n.s.	n.s.
PLAA	-0.0553093	0.606719	0.900486	n.s.	n.s.
UQCRB	-0.0554768	0.473831	0.836485	n.s.	n.s.
DLAT	-0.0555663	0.423426	0.812025	n.s.	n.s.
NDUFA4	-0.0561291	0.420081	0.81023	n.s.	n.s.
PCCB	-0.0571286	0.20046	0.587169	n.s.	n.s.
PLGRKT	-0.0572214	0.972476	1	n.s.	n.s.
MTPN	-0.057224	0.758533	0.94611	n.s.	n.s.
COX2	-0.0575631	0.87741	0.977146	n.s.	n.s.
SNX18	-0.0576266	0.967839	1	n.s.	n.s.
BCAM	-0.0579202	0.433801	0.817313	n.s.	n.s.
IDH3B	-0.0585664	0.523909	0.860691	n.s.	n.s.
EZR	-0.0587337	0.391723	0.784063	n.s.	n.s.
CZIB	-0.0594421	0.612329	0.902296	n.s.	n.s.
MYOM1	-0.0601319	0.00749844	0.0663866	n.s.	n.s.
ATP5F1C	-0.0606198	0.513019	0.858679	n.s.	n.s.
NDUFV3	-0.0607022	0.272139	0.680349	n.s.	n.s.
GET3	-0.0608121	0.346586	0.751734	n.s.	n.s.
CHCHD2	-0.0611345	0.575912	0.896412	n.s.	n.s.
AARSD1	-0.0618587	0.789475	0.957864	n.s.	n.s.
HOOK3	-0.0623416	0.814802	0.964504	n.s.	n.s.
ATP5F1A	-0.0623775	0.0598457	0.295641	n.s.	n.s.
DNAJA4	-0.0624446	0.781479	0.955547	n.s.	n.s.
CAMK2G	-0.0625035	0.775177	0.952565	n.s.	n.s.
NTPCR	-0.0626057	1	1	n.s.	n.s.
APOO	-0.0632019	0.649943	0.91908	n.s.	n.s.
ETHE1	-0.063278	0.448572	0.821178	n.s.	n.s.
KPNA4	-0.0637005	0.605801	0.900486	n.s.	n.s.
IAH1	-0.0640835	0.524633	0.860691	n.s.	n.s.
SDHB	-0.0642403	0.335978	0.742938	n.s.	n.s.
RPS16	-0.0643889	0.622731	0.905613	n.s.	n.s.
ACSF2	-0.0650907	0.506244	0.855677	n.s.	n.s.
NDUFC1	-0.0657208	0.761291	0.94611	n.s.	n.s.
JPH1	-0.0666805	0.649192	0.91908	n.s.	n.s.
ADPRS	-0.0668946	0.543108	0.873763	n.s.	n.s.
NDUFAF3	-0.0674653	0.692591	0.933361	n.s.	n.s.
COASY	-0.0675788	0.604945	0.900486	n.s.	n.s.
UCHL5	-0.0679251	0.659739	0.922201	n.s.	n.s.
PPP1CC	-0.0682439	0.88443	0.979235	n.s.	n.s.
YBX3	-0.0683539	0.745689	0.944138	n.s.	n.s.
CLTB	-0.0699159	0.718013	0.935891	n.s.	n.s.
CAV1	-0.070083	0.608475	0.901185	n.s.	n.s.
GSTO1	-0.0704032	0.523541	0.860691	n.s.	n.s.
ALDH2	-0.0704516	0.519114	0.860691	n.s.	n.s.
NDUFS3	-0.070569	0.236209	0.629947	n.s.	n.s.
EFEMP1	-0.0707132	0.524084	0.860691	n.s.	n.s.
ATP5ME	-0.0709973	0.214487	0.605536	n.s.	n.s.
SYNM	-0.0710864	0.100503	0.405015	n.s.	n.s.
CLUH	-0.0711024	0.475711	0.837664	n.s.	n.s.
NDUFB5	-0.0711038	0.503764	0.854051	n.s.	n.s.
FAF1	-0.0711189	0.739614	0.942651	n.s.	n.s.
PPP1R13L	-0.0718583	0.352925	0.757648	n.s.	n.s.
LAMTOR2	-0.0721329	0.709478	0.934739	n.s.	n.s.
GLOD4	-0.0729765	0.386297	0.779586	n.s.	n.s.
CCDC22	-0.0731102	0.622034	0.905613	n.s.	n.s.
MARCKS	-0.0731169	0.630111	0.905613	n.s.	n.s.
SLC44A2	-0.0733074	0.980165	1	n.s.	n.s.
MTCH2	-0.0734156	0.494414	0.849771	n.s.	n.s.
HMGCL	-0.0734809	0.317444	0.727928	n.s.	n.s.
TIMM8B	-0.0740303	0.680501	0.929031	n.s.	n.s.
PSMD4	-0.0743092	0.625155	0.905613	n.s.	n.s.
PSMD8	-0.0750086	0.649435	0.91908	n.s.	n.s.
BSG	-0.0750161	0.350727	0.75761	n.s.	n.s.
EEA1	-0.0753005	0.667151	0.923987	n.s.	n.s.
BPGM	-0.0753088	0.795175	0.958971	n.s.	n.s.
MYOZ2	-0.0753867	0.14798	0.504332	n.s.	n.s.
ABHD11	-0.0754038	0.670695	0.923987	n.s.	n.s.
LOC100512926	-0.0758417	0.484245	0.842356	n.s.	n.s.
NDUFA5	-0.0760804	0.29892	0.710947	n.s.	n.s.
MTIF2	-0.0761642	0.770867	0.951537	n.s.	n.s.
MACROD1	-0.0762329	0.438009	0.817313	n.s.	n.s.
XIAP	-0.0763821	0.810834	0.964355	n.s.	n.s.
RPL11	-0.076502	0.693339	0.933361	n.s.	n.s.
SEPTIN9	-0.0765612	0.780861	0.955547	n.s.	n.s.
RAB2A	-0.0765674	0.676759	0.927101	n.s.	n.s.
APOBEC2	-0.0768832	0.631878	0.905613	n.s.	n.s.
SLC25A10	-0.0772225	1	1	n.s.	n.s.
IDH3A	-0.0774534	0.153671	0.5126	n.s.	n.s.
FLII	-0.0775738	0.487692	0.842356	n.s.	n.s.
TPM2	-0.0782374	0.127764	0.466039	n.s.	n.s.
ITGA7	-0.0783	0.37833	0.771401	n.s.	n.s.
DBI	-0.0789874	0.677118	0.927101	n.s.	n.s.
LIN7C	-0.0793855	0.614999	0.903959	n.s.	n.s.
SNX9	-0.0799893	0.729189	0.939175	n.s.	n.s.
HERC4	-0.0800373	0.523637	0.860691	n.s.	n.s.
AAMDC	-0.0803402	0.557066	0.881646	n.s.	n.s.
ND4	-0.0803916	0.990386	1	n.s.	n.s.
BANF1	-0.0804335	0.555107	0.881508	n.s.	n.s.
ACSF3	-0.0806264	0.17721	0.550566	n.s.	n.s.
CHCHD7	-0.0808531	1	1	n.s.	n.s.
BAK1	-0.0812498	0.890243	0.981404	n.s.	n.s.
DUSP3	-0.081483	0.450455	0.821178	n.s.	n.s.
OCIAD1	-0.0821796	0.648867	0.91908	n.s.	n.s.
NDUFB3	-0.0823302	0.465816	0.833177	n.s.	n.s.
GNG7	-0.0827932	0.821776	0.96571	n.s.	n.s.
EIF3I	-0.082801	0.699484	0.934359	n.s.	n.s.
RAB5C	-0.0829786	0.656738	0.921153	n.s.	n.s.
TBC1D4	-0.0829928	0.701412	0.934359	n.s.	n.s.
NDUFV2	-0.0830789	0.18141	0.557728	n.s.	n.s.
LOC100523624	-0.0839415	0.797386	0.959552	n.s.	n.s.
ITGA6	-0.084241	0.861678	0.975533	n.s.	n.s.
BCAP31	-0.0844652	0.639489	0.912173	n.s.	n.s.
MMRN2	-0.0848292	0.673667	0.923987	n.s.	n.s.
MLF2	-0.0850486	1	1	n.s.	n.s.
RDH14	-0.0851475	0.409956	0.801998	n.s.	n.s.
NDUFAF6	-0.0856529	0.555493	0.881527	n.s.	n.s.
EEF2	-0.0856871	0.0400997	0.220128	n.s.	n.s.
TMOD1	-0.0858634	0.0990814	0.401612	n.s.	n.s.
SOD2	-0.0859068	0.285794	0.698903	n.s.	n.s.
VASP	-0.0859908	0.846091	0.970993	n.s.	n.s.
TIMM21	-0.0861182	0.48874	0.843211	n.s.	n.s.
DNAJC13	-0.0865459	0.86964	0.977146	n.s.	n.s.
MICOS13	-0.0868383	0.387935	0.780439	n.s.	n.s.
PNPT1	-0.0870591	0.400758	0.792286	n.s.	n.s.
MYH13	-0.0877009	0.461078	0.828884	n.s.	n.s.
NDUFV1	-0.0877036	0.0851539	0.367959	n.s.	n.s.
EIF5B	-0.088366	0.882058	0.978107	n.s.	n.s.
SRPRB	-0.0885922	0.666855	0.923987	n.s.	n.s.
NDUFB6	-0.0887672	0.429445	0.816258	n.s.	n.s.
ND5	-0.0887725	0.541116	0.872852	n.s.	n.s.
CIAO2B	-0.0890393	0.434404	0.817313	n.s.	n.s.
STRAP	-0.0890819	0.641856	0.914611	n.s.	n.s.
EIF4G1	-0.0892907	0.561407	0.883176	n.s.	n.s.
SUGT1	-0.0897233	0.471897	0.836336	n.s.	n.s.
DNM2	-0.0900313	0.60746	0.900486	n.s.	n.s.
VDAC1	-0.0900367	0.156323	0.515913	n.s.	n.s.
NUDT8	-0.0904402	1	1	n.s.	n.s.
HIBCH	-0.0904723	0.258754	0.662355	n.s.	n.s.
PSMD7	-0.0911401	0.667336	0.923987	n.s.	n.s.
NDUFB11	-0.0911635	0.418957	0.808874	n.s.	n.s.
ATP5PB	-0.0913705	0.2598	0.662792	n.s.	n.s.
DLD	-0.0923447	0.268048	0.674221	n.s.	n.s.
ABCB8	-0.092734	0.437722	0.817313	n.s.	n.s.
PRXL2A	-0.0927532	0.875461	0.977146	n.s.	n.s.
PMPCA	-0.0929093	0.428251	0.815963	n.s.	n.s.
RPL22	-0.0936278	0.562087	0.883654	n.s.	n.s.
PEBP1	-0.0937791	0.15105	0.506007	n.s.	n.s.
PDE4D	-0.0939738	0.528353	0.863477	n.s.	n.s.
TPPP	-0.0941966	0.631955	0.905613	n.s.	n.s.
TXNL1	-0.0942144	0.634397	0.907658	n.s.	n.s.
UBAC1	-0.0945026	0.633918	0.907524	n.s.	n.s.
COQ8A	-0.09487	0.318452	0.728111	n.s.	n.s.
RRAS2	-0.0951087	0.691595	0.933361	n.s.	n.s.
OGA	-0.0951729	0.391679	0.784063	n.s.	n.s.
DENND10	-0.0958457	0.787344	0.957864	n.s.	n.s.
EPS15L1	-0.09608	0.606645	0.900486	n.s.	n.s.
TPT1	-0.0961176	0.642645	0.915011	n.s.	n.s.
EPHX1	-0.0966409	0.320868	0.730497	n.s.	n.s.
CASQ2	-0.097226	0.0760473	0.343745	n.s.	n.s.
ADIPOQ	-0.0972743	0.439339	0.817313	n.s.	n.s.
MRPL12	-0.098756	0.437817	0.817313	n.s.	n.s.
TKT	-0.0992994	0.38319	0.777271	n.s.	n.s.
PGM1	-0.0993755	0.0297195	0.179921	n.s.	n.s.
CUL3	-0.100109	0.72009	0.935891	n.s.	n.s.
NSFL1C	-0.10021	0.333226	0.741757	n.s.	n.s.
FOXRED1	-0.100226	0.66826	0.923987	n.s.	n.s.
MYBPC3	-0.100265	2.77767e-06	7.88121e-05	n.s.	n.s.
SURF4	-0.100326	0.569384	0.890846	n.s.	n.s.
HSPB3	-0.100409	0.459355	0.826418	n.s.	n.s.
SIRT5	-0.10053	0.402423	0.792709	n.s.	n.s.
PSMD9	-0.10066	0.584092	0.898788	n.s.	n.s.
COL14A1	-0.101155	0.524749	0.860691	n.s.	n.s.
GLRX5	-0.101415	0.606018	0.900486	n.s.	n.s.
CAMK2B	-0.101604	0.574816	0.895299	n.s.	n.s.
PECAM1	-0.102263	0.760537	0.94611	n.s.	n.s.
PDP1	-0.102489	0.266391	0.672403	n.s.	n.s.
MYL3	-0.102759	0.0828794	0.362458	n.s.	n.s.
RCN2	-0.10295	0.60361	0.900486	n.s.	n.s.
SMYD5	-0.103202	0.61569	0.903959	n.s.	n.s.
DMPK	-0.103626	0.828849	0.966796	n.s.	n.s.
KPNA3	-0.104373	0.664122	0.923987	n.s.	n.s.
STT3B	-0.104503	0.727232	0.937915	n.s.	n.s.
OXSM	-0.104778	0.833133	0.968902	n.s.	n.s.
TIPRL	-0.104852	0.51498	0.860016	n.s.	n.s.
CS	-0.104859	0.0366901	0.209214	n.s.	n.s.
COX6B	-0.105425	0.063495	0.306577	n.s.	n.s.
SGCA	-0.105689	0.607445	0.900486	n.s.	n.s.
PPT1	-0.105777	0.618369	0.904508	n.s.	n.s.
MRPS36	-0.106038	0.369231	0.767173	n.s.	n.s.
RFTN1	-0.106276	0.872219	0.977146	n.s.	n.s.
SNTA1	-0.106283	0.359671	0.763085	n.s.	n.s.
RAB10	-0.106774	0.666833	0.923987	n.s.	n.s.
CHCHD3	-0.106864	0.184537	0.564488	n.s.	n.s.
LIMS2	-0.10761	0.673175	0.923987	n.s.	n.s.
TUFM	-0.107738	0.0473262	0.251021	n.s.	n.s.
CTTN	-0.107911	0.372838	0.768184	n.s.	n.s.
NDUFA7	-0.109118	0.439295	0.817313	n.s.	n.s.
LOC110255782	-0.109293	0.506503	0.855677	n.s.	n.s.
MSRB3	-0.109377	0.627768	0.905613	n.s.	n.s.
EIF3L	-0.109436	0.540803	0.872852	n.s.	n.s.
COX4I1	-0.110161	0.163969	0.530664	n.s.	n.s.
CYRIB	-0.110167	0.443699	0.820297	n.s.	n.s.
COPG1	-0.110187	0.840623	0.969668	n.s.	n.s.
ATP5MF	-0.110304	0.45094	0.821178	n.s.	n.s.
CANX	-0.110334	0.180485	0.556804	n.s.	n.s.
USO1	-0.110521	0.180636	0.556804	n.s.	n.s.
STAT5B	-0.110575	0.680393	0.929031	n.s.	n.s.
LOC100524873	-0.110621	0.356556	0.760918	n.s.	n.s.
FHOD3	-0.110901	0.476633	0.837664	n.s.	n.s.
CMYA5	-0.111404	0.115564	0.438323	n.s.	n.s.
DNAJC19	-0.11168	0.628343	0.905613	n.s.	n.s.
GOT2	-0.111914	0.0142608	0.109395	n.s.	n.s.
CYB5A	-0.112188	0.22888	0.623135	n.s.	n.s.
IDH3G	-0.112339	0.13647	0.480932	n.s.	n.s.
COTL1	-0.112348	0.539123	0.872852	n.s.	n.s.
LPCAT3	-0.112406	0.585269	0.898832	n.s.	n.s.
GMPS	-0.112601	0.652271	0.91908	n.s.	n.s.
DHRS7C	-0.112847	0.230565	0.625684	n.s.	n.s.
CAB39	-0.113276	0.795681	0.958971	n.s.	n.s.
GTPBP3	-0.11341	0.573425	0.894314	n.s.	n.s.
TACO1	-0.113509	0.601854	0.900486	n.s.	n.s.
PSMB6	-0.113522	0.583292	0.8984	n.s.	n.s.
NME2	-0.114257	0.423259	0.812025	n.s.	n.s.
FLNC	-0.114299	3.71623e-05	0.000741671	n.s.	n.s.
EIF4H	-0.114307	0.371775	0.767335	n.s.	n.s.
HYOU1	-0.114861	0.439371	0.817313	n.s.	n.s.
PTRH2	-0.11508	0.882996	0.978107	n.s.	n.s.
LRP1	-0.115116	0.662358	0.923536	n.s.	n.s.
JPH2	-0.11529	0.48652	0.842356	n.s.	n.s.
CAVIN2	-0.115542	0.169423	0.536278	n.s.	n.s.
CHP1	-0.116434	0.80971	0.964355	n.s.	n.s.
ANK1	-0.116459	0.766412	0.949001	n.s.	n.s.
MYOM3	-0.116474	0.000376694	0.0056504	n.s.	n.s.
PLEKHA7	-0.116519	0.450694	0.821178	n.s.	n.s.
DAP3	-0.116971	0.568459	0.8907	n.s.	n.s.
EEF1D	-0.117317	0.249266	0.647793	n.s.	n.s.
LETM1	-0.117404	0.227228	0.620792	n.s.	n.s.
PFDN6	-0.117779	0.577029	0.896476	n.s.	n.s.
RILPL1	-0.117792	0.836149	0.969061	n.s.	n.s.
DLG1	-0.118072	0.321047	0.730497	n.s.	n.s.
PCYT1A	-0.118227	0.668352	0.923987	n.s.	n.s.
USP5	-0.119356	0.264258	0.668452	n.s.	n.s.
S100A11	-0.119708	0.579106	0.897524	n.s.	n.s.
ECSIT	-0.120207	0.785885	0.957455	n.s.	n.s.
FKBP1A	-0.120652	0.339277	0.747426	n.s.	n.s.
CLIC1	-0.120833	0.333874	0.741766	n.s.	n.s.
SND1	-0.121352	0.611565	0.902296	n.s.	n.s.
MLEC	-0.12173	0.422863	0.812025	n.s.	n.s.
CMPK1	-0.121814	0.212448	0.605536	n.s.	n.s.
PCCA	-0.121931	0.0300329	0.180889	n.s.	n.s.
MPC2	-0.122343	0.314878	0.726285	n.s.	n.s.
CIAPIN1	-0.122921	0.744407	0.943022	n.s.	n.s.
LRRC39	-0.123094	0.326294	0.735853	n.s.	n.s.
FAM185A	-0.123614	0.726528	0.93752	n.s.	n.s.
ABHD14B	-0.123745	0.435218	0.817313	n.s.	n.s.
UBE2L3	-0.124087	0.556722	0.881646	n.s.	n.s.
LRRFIP1	-0.124167	0.493844	0.849528	n.s.	n.s.
PDK3	-0.124737	0.449204	0.821178	n.s.	n.s.
CAV3	-0.125128	0.775323	0.952565	n.s.	n.s.
GATD3A	-0.125728	0.158895	0.52044	n.s.	n.s.
TAGLN2	-0.126288	0.301903	0.712125	n.s.	n.s.
ABCE1	-0.126577	0.383956	0.778155	n.s.	n.s.
NUBP1	-0.126585	0.60647	0.900486	n.s.	n.s.
GDI2	-0.127212	0.0863956	0.369079	n.s.	n.s.
GK	-0.127878	0.20624	0.595829	n.s.	n.s.
HNRNPDL	-0.130017	0.594809	0.900486	n.s.	n.s.
PYROXD2	-0.130633	0.106723	0.418192	n.s.	n.s.
D2HGDH	-0.131152	0.35272	0.757648	n.s.	n.s.
EIF3F	-0.131329	0.673452	0.923987	n.s.	n.s.
NEXN	-0.131475	0.21131	0.604659	n.s.	n.s.
ATP2A2	-0.132184	0.00424129	0.0442386	n.s.	n.s.
PIK3R1	-0.132542	0.989471	1	n.s.	n.s.
PSMC3	-0.132857	0.173941	0.546174	n.s.	n.s.
SYNPO2L	-0.133144	0.0525288	0.270099	n.s.	n.s.
GRSF1	-0.134106	0.521843	0.860691	n.s.	n.s.
LAMTOR5	-0.134198	0.691511	0.933361	n.s.	n.s.
NDUFAF5	-0.134465	0.544963	0.873763	n.s.	n.s.
ATP5MD	-0.134539	0.213329	0.605536	n.s.	n.s.
FXR2	-0.135297	0.672968	0.923987	n.s.	n.s.
SLC25A3	-0.135329	0.0799811	0.357411	n.s.	n.s.
PABPC4	-0.135807	0.168159	0.535879	n.s.	n.s.
AARS1	-0.136156	0.370363	0.767173	n.s.	n.s.
MRPS6	-0.136156	0.71518	0.935865	n.s.	n.s.
NUDCD2	-0.136386	0.762354	0.94611	n.s.	n.s.
KLC1	-0.136445	0.68304	0.931166	n.s.	n.s.
TRIM25	-0.136591	0.985242	1	n.s.	n.s.
RYR2	-0.136714	6.18345e-05	0.00114662	n.s.	n.s.
RPS28	-0.136903	0.42645	0.814509	n.s.	n.s.
NDUFB10	-0.136967	0.0214167	0.143285	n.s.	n.s.
DHODH	-0.137153	0.453579	0.822308	n.s.	n.s.
LAMTOR3	-0.137763	0.656412	0.921153	n.s.	n.s.
ASRGL1	-0.138105	0.424673	0.812074	n.s.	n.s.
OPA1	-0.138131	0.121928	0.452903	n.s.	n.s.
CBFB	-0.138194	0.737005	0.942192	n.s.	n.s.
CORO1B	-0.139091	0.291256	0.703494	n.s.	n.s.
DAD1	-0.139092	0.617952	0.904461	n.s.	n.s.
SNX3	-0.139297	0.28949	0.701777	n.s.	n.s.
PLOD1	-0.139915	0.763571	0.946426	n.s.	n.s.
UPF1	-0.140233	0.788363	0.957864	n.s.	n.s.
EDF1	-0.140603	0.485723	0.842356	n.s.	n.s.
ANXA1	-0.140624	0.122995	0.454837	n.s.	n.s.
EEF1A2	-0.140696	0.415312	0.806314	n.s.	n.s.
SH3BGR	-0.141885	0.280985	0.693627	n.s.	n.s.
RNPEP	-0.141941	0.514592	0.860016	n.s.	n.s.
C14H1orf198	-0.142089	0.709233	0.934739	n.s.	n.s.
MAT2A	-0.142713	0.352046	0.757648	n.s.	n.s.
MMUT	-0.142927	0.376272	0.771211	n.s.	n.s.
PTGES3L	-0.143158	0.595009	0.900486	n.s.	n.s.
HAGH	-0.143564	0.185171	0.564867	n.s.	n.s.
AARS2	-0.143702	0.501239	0.852954	n.s.	n.s.
COX7A2L	-0.143704	0.479544	0.840353	n.s.	n.s.
RAD23B	-0.144127	0.273493	0.682283	n.s.	n.s.
ARPC5L	-0.144303	0.452667	0.822308	n.s.	n.s.
PGK1	-0.144945	0.0154114	0.1167	n.s.	n.s.
MYLK	-0.145217	0.710322	0.934739	n.s.	n.s.
C7H6orf125	-0.145279	0.62158	0.905613	n.s.	n.s.
FILIP1	-0.145445	0.45455	0.823016	n.s.	n.s.
OSBPL1A	-0.146029	0.691624	0.933361	n.s.	n.s.
FAM162A	-0.146658	0.260332	0.662792	n.s.	n.s.
VBP1	-0.14709	0.419035	0.808874	n.s.	n.s.
SDR39U1	-0.147371	0.445559	0.821153	n.s.	n.s.
NTMT1	-0.147551	0.653595	0.91908	n.s.	n.s.
LMO7	-0.147554	0.00760988	0.0671209	n.s.	n.s.
PPP1R3A	-0.147771	0.692291	0.933361	n.s.	n.s.
HSPA5	-0.14809	0.00703711	0.0630129	n.s.	n.s.
OAS1	-0.148107	0.52106	0.860691	n.s.	n.s.
SPRYD4	-0.14838	0.366588	0.767173	n.s.	n.s.
PACSIN3	-0.148971	0.0747586	0.341195	n.s.	n.s.
OBSCN	-0.149347	1.58649e-07	5.93044e-06	n.s.	n.s.
EMILIN3	-0.149569	0.751306	0.94611	n.s.	n.s.
MRPS9	-0.149844	0.522345	0.860691	n.s.	n.s.
EIF4A1	-0.150375	0.310864	0.721976	n.s.	n.s.
SLC25A11	-0.150756	0.0161757	0.120403	n.s.	n.s.
RAP1GDS1	-0.151131	0.693235	0.933361	n.s.	n.s.
DCTN4	-0.15161	0.668158	0.923987	n.s.	n.s.
GJA1	-0.151712	0.431673	0.817313	n.s.	n.s.
POR	-0.152321	0.321774	0.730741	n.s.	n.s.
GSDME	-0.152579	0.673569	0.923987	n.s.	n.s.
GSS	-0.153214	0.542013	0.873078	n.s.	n.s.
RPL12	-0.154109	0.220197	0.612958	n.s.	n.s.
TNPO1	-0.155108	0.335796	0.742938	n.s.	n.s.
TFG	-0.155151	0.387645	0.780439	n.s.	n.s.
LOC100625088	-0.155466	0.768102	0.949544	n.s.	n.s.
HRC	-0.156104	0.317233	0.727928	n.s.	n.s.
LCP1	-0.156163	0.275529	0.684599	n.s.	n.s.
ALCAM	-0.156261	0.315966	0.726643	n.s.	n.s.
TXNDC17	-0.1575	0.231487	0.625891	n.s.	n.s.
COX15	-0.158792	0.705826	0.934359	n.s.	n.s.
SDHC	-0.159602	0.165145	0.530664	n.s.	n.s.
BOLA1	-0.159634	0.458849	0.826418	n.s.	n.s.
PSMB2	-0.159776	0.320295	0.730497	n.s.	n.s.
ALDH5A1	-0.161649	0.0458312	0.244745	n.s.	n.s.
CIRBP	-0.161764	0.679592	0.929031	n.s.	n.s.
PCOLCE	-0.162047	0.598941	0.900486	n.s.	n.s.
SUCLA2	-0.162594	0.0216723	0.144584	n.s.	n.s.
UBE3A	-0.162768	0.561306	0.883176	n.s.	n.s.
SDHD	-0.162905	0.353983	0.757648	n.s.	n.s.
LARS1	-0.162965	0.421482	0.811603	n.s.	n.s.
EEF1B2	-0.163775	0.252896	0.652958	n.s.	n.s.
YME1L1	-0.163793	0.711313	0.934739	n.s.	n.s.
SAT2	-0.164134	0.430011	0.816675	n.s.	n.s.
MRPL9	-0.164778	0.700723	0.934359	n.s.	n.s.
CLTA	-0.164949	0.450282	0.821178	n.s.	n.s.
ISCA1	-0.165459	0.887102	0.980207	n.s.	n.s.
SH3BGRL	-0.165687	0.619289	0.905292	n.s.	n.s.
CRYBG3	-0.167039	0.23672	0.629947	n.s.	n.s.
FH	-0.167124	0.00237794	0.0284266	n.s.	n.s.
AIFM1	-0.168333	0.00072687	0.0101892	n.s.	n.s.
TATDN1	-0.168662	0.705011	0.934359	n.s.	n.s.
CALU	-0.169103	0.180982	0.557139	n.s.	n.s.
ATP5MG	-0.1695	0.0157636	0.118605	n.s.	n.s.
TRNT1	-0.170628	0.760211	0.94611	n.s.	n.s.
ELOB	-0.170974	0.0296386	0.179894	n.s.	n.s.
SURF1	-0.171212	0.326447	0.735853	n.s.	n.s.
UTRN	-0.171269	0.299171	0.710947	n.s.	n.s.
PHLDB1	-0.17227	0.605287	0.900486	n.s.	n.s.
COPA	-0.172553	0.342726	0.751509	n.s.	n.s.
[truncated: 356 more rows]

## Sheet: Table S4
STRING pre-ranked enrichment analysis of DM vs. WT animals from u. Direction "bottom" indicates enrichment in DM , while "top" indicates enrichment in WT, and "both ends" indicates enrichment on both sides of the ranked data. GO biological processes with FDR < 0.01 and enrichment score > 1 are listed.
#term ID	term description	genes mapped	enrichment score	direction	false discovery rate	method	matching proteins in your input (IDs)	matching proteins in your input (labels)
GO:0006551	Leucine metabolic process	6	3.73454	top	0.0084	afc	9606.ENSP00000265594,9606.ENSP00000322991,9606.ENSP00000343657,9606.ENSP00000363614,9606.ENSP00000364883,9606.ENSP00000418397	MCCC1,BCAT2,MCCC2,HMGCL,AUH,IVD
GO:0006953	Acute-phase response	9	3.24484	bottom	0.0041	afc	9606.ENSP00000259396,9606.ENSP00000266041,9606.ENSP00000308541,9606.ENSP00000321853,9606.ENSP00000346839,9606.ENSP00000348170,9606.ENSP00000361471,9606.ENSP00000393887,9606.ENSP00000416066	ORM1,ITIH4,F2,SERPINF2,FN1,HP,ASS1,AHSG,SERPINA1
GO:0006536	Glutamate metabolic process	10	2.64363	top	0.0079	afc	9606.ENSP00000245206,9606.ENSP00000277865,9606.ENSP00000314649,9606.ENSP00000317379,9606.ENSP00000357838,9606.ENSP00000359258,9606.ENSP00000359539,9606.ENSP00000364490,9606.ENSP00000379865,9606.ENSP00000388658	GOT2,GLUD1,ALDH5A1,GLS,OAT,GCLM,GOT1,ALDH4A1,ADHFE1,SLC25A12
GO:0009083	Branched-chain amino acid catabolic process	18	2.46759	top	9.23e-05	afc	9606.ENSP00000168216,9606.ENSP00000205402,9606.ENSP00000265395,9606.ENSP00000265594,9606.ENSP00000265838,9606.ENSP00000269980,9606.ENSP00000281182,9606.ENSP00000318351,9606.ENSP00000322991,9606.ENSP00000343657,9606.ENSP00000352706,9606.ENSP00000357873,9606.ENSP00000359151,9606.ENSP00000363614,9606.ENSP00000364883,9606.ENSP00000378405,9606.ENSP00000418397,9606.ENSP00000450436	HSD17B10,DLD,HIBADH,MCCC1,ACAT1,BCKDHA,ACAD8,BCKDHB,BCAT2,MCCC2,HIBCH,ACADSB,DBT,HMGCL,AUH,BCKDK,IVD,ALDH6A1
GO:0002526	Acute inflammatory response	14	2.42895	bottom	0.0053	afc	9606.ENSP00000253496,9606.ENSP00000259396,9606.ENSP00000264690,9606.ENSP00000266041,9606.ENSP00000308541,9606.ENSP00000321853,9606.ENSP00000346839,9606.ENSP00000348170,9606.ENSP00000356671,9606.ENSP00000356969,9606.ENSP00000361471,9606.ENSP00000378288,9606.ENSP00000393887,9606.ENSP00000416066	F12,ORM1,KLKB1,ITIH4,F2,SERPINF2,FN1,HP,SERPINC1,APOA2,ASS1,MYLK3,AHSG,SERPINA1
GO:0006635	Fatty acid beta-oxidation	35	2.14012	both ends	0.0073	ks	9606.ENSP00000220764,9606.ENSP00000221418,9606.ENSP00000222214,9606.ENSP00000231887,9606.ENSP00000233710,9606.ENSP00000242592,9606.ENSP00000263702,9606.ENSP00000265838,9606.ENSP00000285093,9606.ENSP00000296424,9606.ENSP00000301729,9606.ENSP00000307697,9606.ENSP00000315013,9606.ENSP00000325136,9606.ENSP00000333664,9606.ENSP00000346173,9606.ENSP00000357535,9606.ENSP00000359871,9606.ENSP00000360541,…	DECR1,ECH1,GCDH,EHHADH,ACADL,ACADS,MECR,ACAT1,ACAA2,BDH2,ECI1,ACOX2,CRAT,HADHB,ACAA1,ETFB,ECHS1,ACADM,CPT2,SCP2,ECHDC2,AUH,ECI2,HADHA,AMACR,CPT1B,ACAD10,ADIPOQ,IVD,HSD17B4,ETFDH,ECHDC1,ACADVL,ETFA,HADH
GO:0019395	Fatty acid oxidation	43	1.88609	both ends	0.0027	ks	9606.ENSP00000220764,9606.ENSP00000221418,9606.ENSP00000222214,9606.ENSP00000229795,9606.ENSP00000231887,9606.ENSP00000233710,9606.ENSP00000242592,9606.ENSP00000262430,9606.ENSP00000263038,9606.ENSP00000263383,9606.ENSP00000263702,9606.ENSP00000265838,9606.ENSP00000285093,9606.ENSP00000293230,9606.ENSP00000296412,9606.ENSP00000296424,9606.ENSP00000301729,9606.ENSP00000307697,9606.ENSP00000315013,…	DECR1,ECH1,GCDH,MAPK14,EHHADH,ACADL,ACADS,MLYCD,PHYH,ILVBL,MECR,ACAT1,ACAA2,CYGB,ADH5,BDH2,ECI1,ACOX2,CRAT,HADHB,ACAA1,ALDH3A2,ETFB,ECHS1,ACADM,CPT2,SCP2,ECHDC2,AUH,ECI2,HADHA,AMACR,CPT1B,ACAD10,ADIPOQ,IVD,POR,HSD17B4,ETFDH,ECHDC1,ACADVL,ETFA,HADH
GO:0034440	Lipid oxidation	44	1.84595	both ends	0.0027	ks	9606.ENSP00000220764,9606.ENSP00000221418,9606.ENSP00000222214,9606.ENSP00000229795,9606.ENSP00000231887,9606.ENSP00000233710,9606.ENSP00000242592,9606.ENSP00000262430,9606.ENSP00000263038,9606.ENSP00000263383,9606.ENSP00000263702,9606.ENSP00000265838,9606.ENSP00000274793,9606.ENSP00000285093,9606.ENSP00000293230,9606.ENSP00000296412,9606.ENSP00000296424,9606.ENSP00000301729,9606.ENSP00000307697,…	DECR1,ECH1,GCDH,MAPK14,EHHADH,ACADL,ACADS,MLYCD,PHYH,ILVBL,MECR,ACAT1,PLA2G7,ACAA2,CYGB,ADH5,BDH2,ECI1,ACOX2,CRAT,HADHB,ACAA1,ALDH3A2,ETFB,ECHS1,ACADM,CPT2,SCP2,ECHDC2,AUH,ECI2,HADHA,AMACR,CPT1B,ACAD10,ADIPOQ,IVD,POR,HSD17B4,ETFDH,ECHDC1,ACADVL,ETFA,HADH
GO:0009062	Fatty acid catabolic process	46	1.74537	both ends	0.0016	ks	9606.ENSP00000220764,9606.ENSP00000221418,9606.ENSP00000222214,9606.ENSP00000231887,9606.ENSP00000233710,9606.ENSP00000242592,9606.ENSP00000243167,9606.ENSP00000244217,9606.ENSP00000263038,9606.ENSP00000263383,9606.ENSP00000263702,9606.ENSP00000265838,9606.ENSP00000274813,9606.ENSP00000285093,9606.ENSP00000296424,9606.ENSP00000301729,9606.ENSP00000307697,9606.ENSP00000315013,9606.ENSP00000325136,…	DECR1,ECH1,GCDH,EHHADH,ACADL,ACADS,FAAH,MCEE,PHYH,ILVBL,MECR,ACAT1,MUT,ACAA2,BDH2,ECI1,ACOX2,CRAT,HADHB,ACAA1,ALDH3A2,ETFB,ECHS1,ACADM,CPT2,SCP2,ECHDC2,LYPLA2,AUH,PCCA,ECI2,HADHA,AMACR,CPT1B,ABHD16A,NUDT19,ACAD10,ADIPOQ,IVD,PCCB,HSD17B4,ETFDH,ECHDC1,ACADVL,ETFA,HADH
GO:0009063	Cellular amino acid catabolic process	51	1.71217	top	3.31e-05	ks	9606.ENSP00000168216,9606.ENSP00000205402,9606.ENSP00000216465,9606.ENSP00000217426,9606.ENSP00000222214,9606.ENSP00000222673,9606.ENSP00000245206,9606.ENSP00000254878,9606.ENSP00000261714,9606.ENSP00000265395,9606.ENSP00000265594,9606.ENSP00000265838,9606.ENSP00000269980,9606.ENSP00000273588,9606.ENSP00000277865,9606.ENSP00000280097,9606.ENSP00000281182,9606.ENSP00000281243,9606.ENSP00000284031,…	HSD17B10,DLD,GSTZ1,AHCY,GCDH,OGDH,GOT2,HRSP12,BLMH,HIBADH,MCCC1,ACAT1,BCKDHA,AMT,GLUD1,HNMT,ACAD8,QDPR,DDAH1,PCBD1,ALDH5A1,GLS,BCKDHB,BCAT2,THNSL2,SHMT2,DLST,MCCC2,HIBCH,OAT,ACADSB,DDO,DBT,GOT1,HOGA1,HMGCL,ALDH4A1,AUH,DDAH2,AASS,BCKDK,GPT,ADHFE1,FAH,TST,ALDH7A1,PCYOX1,CCBL1,ASRGL1,IVD,ALDH6A1
GO:0030449	Regulation of complement activation	24	1.68612	bottom	3.91e-05	ks	9606.ENSP00000181383,9606.ENSP00000223642,9606.ENSP00000225698,9606.ENSP00000226218,9606.ENSP00000245907,9606.ENSP00000263408,9606.ENSP00000263645,9606.ENSP00000278407,9606.ENSP00000299367,9606.ENSP00000308541,9606.ENSP00000315130,9606.ENSP00000322061,9606.ENSP00000323929,9606.ENSP00000354458,9606.ENSP00000356037,9606.ENSP00000356399,9606.ENSP00000357156,9606.ENSP00000360281,9606.ENSP00000377783,…	CPB2,C5,C1QBP,VTN,C3,C9,CD81,SERPING1,C2,F2,CLU,C7,A2M,C8A,C4BPA,CFH,CD5L,C8B,PROS1,CFI,CD59,C4A,CFB,PHB
GO:0002920	Regulation of humoral immune response	25	1.65676	bottom	2.56e-05	ks	9606.ENSP00000181383,9606.ENSP00000223642,9606.ENSP00000225698,9606.ENSP00000226218,9606.ENSP00000245907,9606.ENSP00000263408,9606.ENSP00000263645,9606.ENSP00000265983,9606.ENSP00000278407,9606.ENSP00000299367,9606.ENSP00000308541,9606.ENSP00000315130,9606.ENSP00000322061,9606.ENSP00000323929,9606.ENSP00000354458,9606.ENSP00000356037,9606.ENSP00000356399,9606.ENSP00000357156,9606.ENSP00000360281,…	CPB2,C5,C1QBP,VTN,C3,C9,CD81,HPX,SERPING1,C2,F2,CLU,C7,A2M,C8A,C4BPA,CFH,CD5L,C8B,PROS1,CFI,CD59,C4A,CFB,PHB
GO:1901606	Alpha-amino acid catabolic process	42	1.53161	top	0.0052	ks	9606.ENSP00000205402,9606.ENSP00000216465,9606.ENSP00000217426,9606.ENSP00000222214,9606.ENSP00000222673,9606.ENSP00000245206,9606.ENSP00000254878,9606.ENSP00000261714,9606.ENSP00000265395,9606.ENSP00000265594,9606.ENSP00000265838,9606.ENSP00000273588,9606.ENSP00000277865,9606.ENSP00000280097,9606.ENSP00000281182,9606.ENSP00000281243,9606.ENSP00000284031,9606.ENSP00000299299,9606.ENSP00000317379,…	DLD,GSTZ1,AHCY,GCDH,OGDH,GOT2,HRSP12,BLMH,HIBADH,MCCC1,ACAT1,AMT,GLUD1,HNMT,ACAD8,QDPR,DDAH1,PCBD1,GLS,BCAT2,THNSL2,SHMT2,DLST,MCCC2,HIBCH,OAT,DDO,GOT1,HOGA1,HMGCL,ALDH4A1,AUH,DDAH2,AASS,GPT,ADHFE1,FAH,ALDH7A1,CCBL1,ASRGL1,IVD,ALDH6A1
GO:0072329	Monocarboxylic acid catabolic process	56	1.49248	both ends	0.0041	ks	9606.ENSP00000220764,9606.ENSP00000221418,9606.ENSP00000222214,9606.ENSP00000231887,9606.ENSP00000233710,9606.ENSP00000242592,9606.ENSP00000243167,9606.ENSP00000244217,9606.ENSP00000263038,9606.ENSP00000263383,9606.ENSP00000263702,9606.ENSP00000265838,9606.ENSP00000267814,9606.ENSP00000270776,9606.ENSP00000274813,9606.ENSP00000285093,9606.ENSP00000296424,9606.ENSP00000298248,9606.ENSP00000300051,…	DECR1,ECH1,GCDH,EHHADH,ACADL,ACADS,FAAH,MCEE,PHYH,ILVBL,MECR,ACAT1,SORD,PGD,MUT,ACAA2,BDH2,CRYL1,LDHD,ECI1,DCXR,ACOX2,ALDH5A1,CRAT,HADHB,ACAA1,ALDH3A2,ETFB,ECHS1,HOGA1,ACADM,CPT2,SCP2,ECHDC2,AKR1A1,LYPLA2,AUH,PCCA,ECI2,HADHA,AMACR,CPT1B,ABHD16A,NUDT19,FAH,ACAD10,ADIPOQ,ASRGL1,IVD,PCCB,HSD17B4,ETFDH,ECHDC1,ACADVL,ETFA,HADH
GO:0050819	Negative regulation of coagulation	21	1.42089	bottom	0.0011	ks	9606.ENSP00000181383,9606.ENSP00000205948,9606.ENSP00000226218,9606.ENSP00000232003,9606.ENSP00000234071,9606.ENSP00000252486,9606.ENSP00000253496,9606.ENSP00000264690,9606.ENSP00000265023,9606.ENSP00000278407,9606.ENSP00000296511,9606.ENSP00000306099,9606.ENSP00000306361,9606.ENSP00000308541,9606.ENSP00000308938,9606.ENSP00000321853,9606.ENSP00000336829,9606.ENSP00000346032,9606.ENSP00000363092,…	CPB2,APOH,VTN,HRG,PROC,APOE,F12,KLKB1,KNG1,SERPING1,ANXA5,FGB,FGA,F2,PLG,SERPINF2,FGG,ANXA2,PRKG1,PROS1,SERPINB2
GO:0046395	Carboxylic acid catabolic process	108	1.3949	both ends	5.11e-06	ks	9606.ENSP00000168216,9606.ENSP00000205402,9606.ENSP00000216465,9606.ENSP00000217426,9606.ENSP00000220764,9606.ENSP00000221418,9606.ENSP00000222214,9606.ENSP00000222381,9606.ENSP00000222673,9606.ENSP00000231887,9606.ENSP00000233710,9606.ENSP00000242592,9606.ENSP00000243167,9606.ENSP00000244217,9606.ENSP00000245206,9606.ENSP00000254878,9606.ENSP00000261714,9606.ENSP00000263038,9606.ENSP00000263383,…	HSD17B10,DLD,GSTZ1,AHCY,DECR1,ECH1,GCDH,PON1,OGDH,EHHADH,ACADL,ACADS,FAAH,MCEE,GOT2,HRSP12,BLMH,PHYH,ILVBL,MECR,HIBADH,MCCC1,ACAT1,SORD,HEXA,BCKDHA,PGD,ABHD10,AMT,MUT,GLUD1,HNMT,ACAD8,QDPR,DDAH1,ACAA2,GNPDA2,BDH2,CRYL1,PCBD1,LDHD,ECI1,DCXR,ACOX2,ALDH5A1,CRAT,GLS,BCKDHB,BCAT2,HADHB,THNSL2,ACAA1,SHMT2,DLST,CHP1,MCCC2,ALDH3A2,ETFB,HIBCH,ECHS1,OAT,ACADSB,DDO,DBT,GOT1,HOGA1,ACADM,CPT2,SCP2,ECHDC2,AKR1…
GO:0044242	Cellular lipid catabolic process	65	1.29447	both ends	0.00098	ks	9606.ENSP00000220764,9606.ENSP00000221418,9606.ENSP00000222214,9606.ENSP00000227667,9606.ENSP00000231887,9606.ENSP00000233242,9606.ENSP00000233710,9606.ENSP00000242592,9606.ENSP00000243077,9606.ENSP00000243167,9606.ENSP00000244217,9606.ENSP00000249396,9606.ENSP00000256104,9606.ENSP00000263038,9606.ENSP00000263383,9606.ENSP00000263702,9606.ENSP00000265052,9606.ENSP00000265838,9606.ENSP00000274793,…	DECR1,ECH1,GCDH,APOC3,EHHADH,APOB,ACADL,ACADS,LRP1,FAAH,MCEE,SIRT2,FABP4,PHYH,ILVBL,MECR,MGLL,ACAT1,PLA2G7,MUT,ACAA2,BDH2,FABP5,ECI1,ACOX2,CRAT,HADHB,ACAA1,PRDX6,ALDH3A2,ETFB,PLA2G4A,APOA2,ECHS1,ACADM,CPT2,SCP2,ECHDC2,SGPL1,FABP3,FUCA1,LYPLA2,AUH,PCCA,ECI2,HADHA,ASAH1,AMACR,PSAP,CPT1B,ABHD16A,NUDT19,PNPLA7,ACAD10,ADIPOQ,PPT1,IVD,PCCB,ABHD6,HSD17B4,ETFDH,ECHDC1,ACADVL,ETFA,HADH
GO:0002576	Platelet degranulation	56	1.28769	bottom	0.001	ks	9606.ENSP00000205948,9606.ENSP00000211998,9606.ENSP00000232003,9606.ENSP00000236850,9606.ENSP00000248437,9606.ENSP00000252699,9606.ENSP00000259396,9606.ENSP00000260356,9606.ENSP00000261405,9606.ENSP00000263100,9606.ENSP00000264870,9606.ENSP00000265023,9606.ENSP00000266041,9606.ENSP00000270142,9606.ENSP00000278407,9606.ENSP00000284719,9606.ENSP00000284981,9606.ENSP00000295897,9606.ENSP00000296130,…	APOH,VCL,HRG,APOA1,TUBA4A,ACTN4,ORM1,THBS1,VWF,A1BG,F13A1,KNG1,ITIH4,SOD1,SERPING1,OLA1,APP,ALB,CLEC3B,ANXA5,TMX3,FGB,FGA,PLG,CLU,TLN1,SERPINF2,A2M,GAS6,FGG,FN1,SCCPDH,CYB5R1,QSOX1,TAGLN2,ECM1,NHLRC2,FLNA,APOOL,PROS1,ACTN1,PSAP,ALDOA,TF,AHSG,CHID1,CD36,ITIH3,SERPINA1,WDR1,FAM49B,MANF,PCDH7,ACTN2,PECAM1,TTN
GO:0030193	Regulation of blood coagulation	27	1.27258	bottom	0.003	ks	9606.ENSP00000181383,9606.ENSP00000205948,9606.ENSP00000226218,9606.ENSP00000232003,9606.ENSP00000234071,9606.ENSP00000252486,9606.ENSP00000253496,9606.ENSP00000260356,9606.ENSP00000264690,9606.ENSP00000265023,9606.ENSP00000278407,9606.ENSP00000301522,9606.ENSP00000306099,9606.ENSP00000306361,9606.ENSP00000308541,9606.ENSP00000308938,9606.ENSP00000321853,9606.ENSP00000336829,9606.ENSP00000339191,…	CPB2,APOH,VTN,HRG,PROC,APOE,F12,THBS1,KLKB1,KNG1,SERPING1,PRDX2,FGB,FGA,F2,PLG,SERPINF2,FGG,CAV1,ANXA2,PLA2G4A,SERPINC1,PRKG1,PROS1,VKORC1,CD36,SERPINB2
GO:0050818	Regulation of coagulation	28	1.23907	bottom	0.0016	ks	9606.ENSP00000181383,9606.ENSP00000205948,9606.ENSP00000226218,9606.ENSP00000232003,9606.ENSP00000234071,9606.ENSP00000252486,9606.ENSP00000253496,9606.ENSP00000260356,9606.ENSP00000264690,9606.ENSP00000265023,9606.ENSP00000278407,9606.ENSP00000296511,9606.ENSP00000301522,9606.ENSP00000306099,9606.ENSP00000306361,9606.ENSP00000308541,9606.ENSP00000308938,9606.ENSP00000321853,9606.ENSP00000336829,…	CPB2,APOH,VTN,HRG,PROC,APOE,F12,THBS1,KLKB1,KNG1,SERPING1,ANXA5,PRDX2,FGB,FGA,F2,PLG,SERPINF2,FGG,CAV1,ANXA2,PLA2G4A,SERPINC1,PRKG1,PROS1,VKORC1,CD36,SERPINB2
GO:1901605	Alpha-amino acid metabolic process	64	1.18573	top	0.009	ks	9606.ENSP00000040663,9606.ENSP00000205402,9606.ENSP00000216465,9606.ENSP00000217426,9606.ENSP00000222214,9606.ENSP00000222673,9606.ENSP00000234677,9606.ENSP00000245206,9606.ENSP00000254878,9606.ENSP00000260508,9606.ENSP00000261714,9606.ENSP00000265395,9606.ENSP00000265594,9606.ENSP00000265838,9606.ENSP00000273588,9606.ENSP00000273920,9606.ENSP00000274813,9606.ENSP00000277865,9606.ENSP00000280097,…	MRI1,DLD,GSTZ1,AHCY,GCDH,OGDH,SARS,GOT2,HRSP12,CCBL2,BLMH,HIBADH,MCCC1,ACAT1,AMT,ENOPH1,MUT,GLUD1,HNMT,ACAD8,QDPR,DDAH1,PCBD1,ALDH5A1,GLS,BCAT2,THNSL2,ADSSL1,ADI1,SHMT2,DLST,SRR,MCCC2,GFPT1,HIBCH,OAT,DDO,GCLM,GOT1,HOGA1,ASS1,HMGCL,ALDH4A1,AUH,DDAH2,SEPHS1,GART,AASS,NIT2,GPT,APIP,ADHFE1,FAH,SMS,TST,ALDH7A1,SLC25A12,MECP2,CCBL1,ASRGL1,CTPS2,IVD,GMPS,ALDH6A1
GO:0043648	Dicarboxylic acid metabolic process	39	1.17797	top	3.91e-05	ks	9606.ENSP00000205402,9606.ENSP00000222673,9606.ENSP00000236959,9606.ENSP00000245206,9606.ENSP00000253792,9606.ENSP00000256441,9606.ENSP00000260508,9606.ENSP00000263038,9606.ENSP00000264932,9606.ENSP00000267436,9606.ENSP00000277865,9606.ENSP00000313432,9606.ENSP00000314649,9606.ENSP00000315351,9606.ENSP00000317379,9606.ENSP00000321070,9606.ENSP00000327070,9606.ENSP00000331897,9606.ENSP00000333019,…	DLD,OGDH,ATIC,GOT2,ACLY,MRPS36,CCBL2,PHYH,SDHA,L2HGDH,GLUD1,GRHPR,ALDH5A1,D2HGDH,GLS,ME2,MDH2,IDH2,ADSSL1,SHMT2,DLST,FH,OAT,DDO,GCLM,GOT1,HOGA1,ASS1,ALDH4A1,SDHB,SUCLA2,NIT2,ADHFE1,SLC25A12,IDH1,SUCLG2,MDH1,ME3,ACSF3
GO:0016042	Lipid catabolic process	79	1.13877	both ends	0.00039	ks	9606.ENSP00000220764,9606.ENSP00000221418,9606.ENSP00000222214,9606.ENSP00000227667,9606.ENSP00000231887,9606.ENSP00000233242,9606.ENSP00000233710,9606.ENSP00000240617,9606.ENSP00000242592,9606.ENSP00000243077,9606.ENSP00000243167,9606.ENSP00000244217,9606.ENSP00000248975,9606.ENSP00000249396,9606.ENSP00000252486,9606.ENSP00000256104,9606.ENSP00000258415,9606.ENSP00000259667,9606.ENSP00000263038,…	DECR1,ECH1,GCDH,APOC3,EHHADH,APOB,ACADL,PLBD1,ACADS,LRP1,FAAH,MCEE,YWHAH,SIRT2,APOE,FABP4,CYP27A1,HINT2,PHYH,HSD17B14,ILVBL,MECR,MGLL,RAB7A,ACAT1,PLA2G7,MUT,ACAA2,BDH2,FABP5,ECI1,ACOX2,CRAT,HADHB,ACAA1,PRDX6,ALDH3A2,ETFB,APOA4,PLA2G4A,APOA2,ECHS1,ACADM,CPT2,SCP2,ECHDC2,SGPL1,FABP3,FUCA1,LYPLA2,AUH,PCCA,ECI2,HADHA,ASAH1,AMACR,PSAP,CPT1B,ABHD16A,NUDT19,PAFAH1B1,PNPLA7,ACAD10,ADIPOQ,PPT1,IAH1,IVD,PC…
GO:0044282	Small molecule catabolic process	156	1.04902	both ends	9.79e-06	ks	9606.ENSP00000168216,9606.ENSP00000196371,9606.ENSP00000205402,9606.ENSP00000216465,9606.ENSP00000217426,9606.ENSP00000220764,9606.ENSP00000221403,9606.ENSP00000221418,9606.ENSP00000222214,9606.ENSP00000222286,9606.ENSP00000222381,9606.ENSP00000222673,9606.ENSP00000226253,9606.ENSP00000229239,9606.ENSP00000229270,9606.ENSP00000231887,9606.ENSP00000233710,9606.ENSP00000234590,9606.ENSP00000235628,…	HSD17B10,OXCT1,DLD,GSTZ1,AHCY,DECR1,DHDH,ECH1,GCDH,GAPDHS,PON1,OGDH,ALDOC,GAPDH,TPI1,EHHADH,ACADL,ENO1,NT5C1A,ACADS,FAAH,MCEE,APOBEC2,GOT2,APOE,HRSP12,CYP27A1,BLMH,ALDH2,PHYH,ILVBL,MECR,HIBADH,MCCC1,ACAT1,SORD,HEXA,PFKL,BCKDHA,PGD,GALM,ABHD10,AMT,MUT,GLUD1,HNMT,ACAD8,QDPR,DDAH1,ACAA2,HK2,GNPDA2,ADH5,BDH2,PGAM2,ALDH1A1,CRYL1,HPRT1,PCBD1,LDHD,ECI1,DCXR,NUDT9,RBKS,GLB1,ACOX2,GPD2,ALDH5A1,CRAT,GLS,BC…
GO:0006631	Fatty acid metabolic process	105	1.01235	both ends	0.00098	ks	9606.ENSP00000009530,9606.ENSP00000205402,9606.ENSP00000215567,9606.ENSP00000215754,9606.ENSP00000220764,9606.ENSP00000221418,9606.ENSP00000222214,9606.ENSP00000222381,9606.ENSP00000222572,9606.ENSP00000228740,9606.ENSP00000229795,9606.ENSP00000231887,9606.ENSP00000233710,9606.ENSP00000242592,9606.ENSP00000243167,9606.ENSP00000244043,9606.ENSP00000244217,9606.ENSP00000245907,9606.ENSP00000252595,…	CD74,DLD,TECR,MIF,DECR1,ECH1,GCDH,PON1,PON2,LTA4H,MAPK14,EHHADH,ACADL,ACADS,FAAH,PTGIS,MCEE,C3,SLC27A1,ACSS2,ACLY,PRKAB2,LIAS,MLYCD,MAPK3,PHYH,ILVBL,MECR,MGLL,ACAT1,NDUFS6,MUT,HSD17B12,OXSM,ACAA2,CYGB,ADH5,BDH2,CRYL1,ECI1,CBR4,FASN,ACOX2,ACAD9,CRAT,ACSS1,LYPLA1,ZADH2,PRKAG1,HADHB,THNSL2,ACAA1,ACACB,PTGES2,ALDH3A2,GPX4,ETFB,PTGS1,QKI,PLA2G4A,ECHS1,ACADSB,ACADM,PRKAA2,ACOT11,CPT2,SCP2,ECHDC2,SGPL1,…

## Sheet: Table S5
Gene	log2 fold change (DM_CKD/DM)	p_value	adj_p_value	Significant (FDR < 0.05, fold-change > 1.3)	diff_abundant
SHMT1	1.6477	0.000959178	0.00826669	+	upregulated_in_DM_CKD
PXDN	1.26397	2.59503e-10	9.10585e-09	+	upregulated_in_DM_CKD
ACOT11	1.16854	1.12974e-06	2.23195e-05	+	upregulated_in_DM_CKD
MCCC2	1.08144	0	0	+	upregulated_in_DM_CKD
SERHL2	1.04973	2.17099e-08	5.67111e-07	+	upregulated_in_DM_CKD
CDNF	0.932132	0.000115798	0.00138194	+	upregulated_in_DM_CKD
CPOX	0.882962	0.000421495	0.00418116	+	upregulated_in_DM_CKD
BCKDHB	0.879437	4.1404e-11	1.49755e-09	+	upregulated_in_DM_CKD
MVP	0.878173	5.89415e-09	1.71799e-07	+	upregulated_in_DM_CKD
TST	0.876551	6.66134e-15	4.23265e-13	+	upregulated_in_DM_CKD
VWA8	0.832328	5.04929e-13	2.50464e-11	+	upregulated_in_DM_CKD
ATOX1	0.810099	2.67118e-05	0.000371594	+	upregulated_in_DM_CKD
AGRN	0.79399	1.17179e-06	2.27384e-05	+	upregulated_in_DM_CKD
DCXR	0.786193	8.11904e-09	2.21952e-07	+	upregulated_in_DM_CKD
MCCC1	0.780838	8.82777e-10	2.8046e-08	+	upregulated_in_DM_CKD
GMPR	0.747293	2.66523e-07	6.14309e-06	+	upregulated_in_DM_CKD
ABLIM2	0.702434	0.00046256	0.00449372	+	upregulated_in_DM_CKD
PHYH	0.699971	6.0101e-06	0.000100927	+	upregulated_in_DM_CKD
ALDH4A1	0.684736	0	0	+	upregulated_in_DM_CKD
PPTC7	0.67885	0.00134344	0.0110434	+	upregulated_in_DM_CKD
PTGES2	0.654611	5.25002e-08	1.32718e-06	+	upregulated_in_DM_CKD
BCKDHA	0.653585	6.42252e-10	2.12667e-08	+	upregulated_in_DM_CKD
PFKFB2	0.623113	0.0011035	0.00926543	+	upregulated_in_DM_CKD
PFKM	0.621873	0	0	+	upregulated_in_DM_CKD
DDT	0.618441	0.00144255	0.0117351	+	upregulated_in_DM_CKD
OBSL1	0.607322	0.00670997	0.0425206	+	upregulated_in_DM_CKD
ENDOG	0.606028	2.24089e-05	0.000317369	+	upregulated_in_DM_CKD
COQ10A	0.585591	0.00119585	0.00996962	+	upregulated_in_DM_CKD
EHHADH	0.581851	5.70501e-05	0.000734905	+	upregulated_in_DM_CKD
OPTN	0.581782	0.00341495	0.0239658	+	upregulated_in_DM_CKD
ACY1	0.579508	6.37995e-07	1.36357e-05	+	upregulated_in_DM_CKD
ALDH6A1	0.570286	0	0	+	upregulated_in_DM_CKD
THNSL1	0.569921	0.00476417	0.0312865	+	upregulated_in_DM_CKD
MMAB	0.56003	0.00237948	0.0175917	+	upregulated_in_DM_CKD
ALCAM	0.521067	0.000619137	0.00577616	+	upregulated_in_DM_CKD
ARVCF	0.519543	5.92423e-08	1.48169e-06	+	upregulated_in_DM_CKD
PMPCB	0.515368	0.000356867	0.00363201	+	upregulated_in_DM_CKD
CFL1	0.506153	0.00329854	0.0232879	+	upregulated_in_DM_CKD
FSCN1	0.49811	6.94615e-07	1.45807e-05	+	upregulated_in_DM_CKD
ADHFE1	0.475836	5.22893e-12	2.11952e-10	+	upregulated_in_DM_CKD
PGP	0.470354	0.000444799	0.00437541	+	upregulated_in_DM_CKD
ATIC	0.470098	0.00133702	0.0110293	+	upregulated_in_DM_CKD
BCKDK	0.463717	0.00243129	0.0179184	+	upregulated_in_DM_CKD
GCDH	0.462643	2.90825e-06	5.25945e-05	+	upregulated_in_DM_CKD
MIPEP	0.458485	0.00066028	0.00601674	+	upregulated_in_DM_CKD
MRPS9	0.453584	0.00760534	0.0468067	+	upregulated_in_DM_CKD
CSRP3	0.452477	1.14138e-09	3.57786e-08	+	upregulated_in_DM_CKD
ECHS1	0.433747	2.3576e-09	7.29305e-08	+	upregulated_in_DM_CKD
PLEKHA7	0.429953	0.00275486	0.0201139	+	upregulated_in_DM_CKD
DHRS11	0.426791	8.80036e-07	1.7991e-05	+	upregulated_in_DM_CKD
PALMD	0.426147	1.2742e-05	0.000197081	+	upregulated_in_DM_CKD
LRRFIP1	0.417418	0.00435509	0.0292538	+	upregulated_in_DM_CKD
PPP1R13L	0.402339	0.000348536	0.0035939	+	upregulated_in_DM_CKD
HAPLN3	0.379181	0.00430477	0.0289986	+	upregulated_in_DM_CKD
VWF	-0.381027	1.48014e-05	0.000225962	+	downregulated_in_DM_CKD
COL6A3	-0.383376	0	0	+	downregulated_in_DM_CKD
LOC100623720	-0.384003	1.163e-11	4.55703e-10	+	downregulated_in_DM_CKD
PRDX1	-0.386146	2.86885e-05	0.000396745	+	downregulated_in_DM_CKD
VTN	-0.390248	0.000406718	0.00405167	+	downregulated_in_DM_CKD
ENO1	-0.397869	2.5426e-10	9.05706e-09	+	downregulated_in_DM_CKD
SPTB	-0.398791	6.66134e-16	4.7457e-14	+	downregulated_in_DM_CKD
HADHA	-0.400815	0	0	+	downregulated_in_DM_CKD
PSAP	-0.400874	0.00030821	0.00329327	+	downregulated_in_DM_CKD
RNH1	-0.403729	1.91358e-11	7.37513e-10	+	downregulated_in_DM_CKD
NDRG2	-0.405365	5.28938e-05	0.000694711	+	downregulated_in_DM_CKD
PGM5	-0.406291	2.27662e-12	1.00988e-10	+	downregulated_in_DM_CKD
CANX	-0.407304	4.48112e-07	9.75473e-06	+	downregulated_in_DM_CKD
LAP3	-0.407989	4.22561e-10	1.43977e-08	+	downregulated_in_DM_CKD
NADK2	-0.408205	0.00304966	0.021859	+	downregulated_in_DM_CKD
SLC25A13	-0.40933	1.5766e-05	0.000237275	+	downregulated_in_DM_CKD
ACTN1	-0.414665	3.993e-07	8.7734e-06	+	downregulated_in_DM_CKD
TPP1	-0.414813	0.00519028	0.0337082	+	downregulated_in_DM_CKD
COX2	-0.421385	2.21737e-05	0.000315942	+	downregulated_in_DM_CKD
COL6A2	-0.422313	2.30482e-13	1.20414e-11	+	downregulated_in_DM_CKD
ESYT2	-0.425984	0.000334043	0.00347494	+	downregulated_in_DM_CKD
COL6A6	-0.426405	0.000175341	0.00199144	+	downregulated_in_DM_CKD
IQGAP1	-0.437811	1.35631e-05	0.000208411	+	downregulated_in_DM_CKD
LOC100152327	-0.438672	0.00408275	0.0277414	+	downregulated_in_DM_CKD
ACTN4	-0.460761	6.94754e-09	1.94448e-07	+	downregulated_in_DM_CKD
PAFAH1B3	-0.46246	0.00427295	0.0288669	+	downregulated_in_DM_CKD
SERPINA1	-0.462973	0.000337326	0.00349363	+	downregulated_in_DM_CKD
NT5C3A	-0.468318	0.00685917	0.0431349	+	downregulated_in_DM_CKD
DYSF	-0.472855	8.05893e-06	0.000131573	+	downregulated_in_DM_CKD
LGALS1	-0.473394	3.84418e-05	0.000522409	+	downregulated_in_DM_CKD
ERO1A	-0.47361	0.00599967	0.0386444	+	downregulated_in_DM_CKD
UBR4	-0.476145	0.00225663	0.0170589	+	downregulated_in_DM_CKD
RPL36	-0.476661	0.00337828	0.0237794	+	downregulated_in_DM_CKD
OGN	-0.47867	1.14436e-08	3.05727e-07	+	downregulated_in_DM_CKD
CRAT	-0.480337	0	0	+	downregulated_in_DM_CKD
FBN1	-0.484224	0	0	+	downregulated_in_DM_CKD
HPX	-0.490549	6.6225e-07	1.40266e-05	+	downregulated_in_DM_CKD
CRYZ	-0.496446	0.000226628	0.00252513	+	downregulated_in_DM_CKD
AMBP	-0.501132	0.00220449	0.0167931	+	downregulated_in_DM_CKD
FBLN1	-0.502098	0.00102826	0.00873275	+	downregulated_in_DM_CKD
SNTB2	-0.504415	0.00015932	0.00184512	+	downregulated_in_DM_CKD
STAT1	-0.505147	3.91129e-05	0.000528473	+	downregulated_in_DM_CKD
PFKL	-0.508374	2.41148e-05	0.000339484	+	downregulated_in_DM_CKD
MLYCD	-0.508689	0.000313948	0.00331505	+	downregulated_in_DM_CKD
LUM	-0.51693	6.39488e-14	3.57961e-12	+	downregulated_in_DM_CKD
TOR1AIP1	-0.51707	0.000244786	0.00268921	+	downregulated_in_DM_CKD
ALDH9A1	-0.517333	1.15285e-06	2.25862e-05	+	downregulated_in_DM_CKD
APOE	-0.517992	0.000449253	0.00440081	+	downregulated_in_DM_CKD
MYBBP1A	-0.518483	0.000594144	0.00558733	+	downregulated_in_DM_CKD
TUBA4A	-0.527483	0.00232166	0.0173277	+	downregulated_in_DM_CKD
NQO2	-0.52874	0.000206205	0.00230851	+	downregulated_in_DM_CKD
CPB2	-0.528862	0.00123641	0.0102352	+	downregulated_in_DM_CKD
H2AFY	-0.53163	1.24259e-05	0.000194756	+	downregulated_in_DM_CKD
DPT	-0.532367	0.00326168	0.023097	+	downregulated_in_DM_CKD
SERPINF2	-0.541001	0.000647094	0.00593432	+	downregulated_in_DM_CKD
DCN	-0.541282	7.13741e-08	1.76632e-06	+	downregulated_in_DM_CKD
POSTN	-0.543889	0.00163769	0.0131856	+	downregulated_in_DM_CKD
ACSS1	-0.555077	0	0	+	downregulated_in_DM_CKD
JCHAIN	-0.555463	0.00363756	0.0251527	+	downregulated_in_DM_CKD
LOC396685	-0.563793	4.39485e-05	0.000587062	+	downregulated_in_DM_CKD
DPYSL2	-0.565451	0	0	+	downregulated_in_DM_CKD
TF	-0.581057	0	0	+	downregulated_in_DM_CKD
SEPHS1	-0.582933	0.00231164	0.0173078	+	downregulated_in_DM_CKD
CD59	-0.586442	0.000568627	0.00539049	+	downregulated_in_DM_CKD
LANCL1	-0.58843	8.66121e-06	0.000140431	+	downregulated_in_DM_CKD
PDLIM3	-0.593149	0.00107552	0.00906289	+	downregulated_in_DM_CKD
FABP4	-0.595904	2.1704e-07	5.05209e-06	+	downregulated_in_DM_CKD
STOM	-0.596355	1.83738e-05	0.00026998	+	downregulated_in_DM_CKD
TMEM43	-0.602094	0.00218548	0.016791	+	downregulated_in_DM_CKD
VWA1	-0.602386	3.30389e-06	5.92934e-05	+	downregulated_in_DM_CKD
CBR4	-0.602743	0.000324096	0.00338645	+	downregulated_in_DM_CKD
RPL32	-0.605864	0.00443762	0.0296388	+	downregulated_in_DM_CKD
PZP	-0.607271	0	0	+	downregulated_in_DM_CKD
APOH	-0.608093	9.20749e-07	1.85534e-05	+	downregulated_in_DM_CKD
C4BPA	-0.611154	0.00362363	0.0251302	+	downregulated_in_DM_CKD
NUMA1	-0.614751	5.87345e-06	9.93416e-05	+	downregulated_in_DM_CKD
GALM	-0.616105	5.20656e-06	9.00046e-05	+	downregulated_in_DM_CKD
EMILIN1	-0.63126	0.0066719	0.0423936	+	downregulated_in_DM_CKD
PLIN3	-0.635005	0.000170715	0.0019483	+	downregulated_in_DM_CKD
F9	-0.639739	1.9762e-14	1.22264e-12	+	downregulated_in_DM_CKD
CA4	-0.644687	5.48561e-07	1.18318e-05	+	downregulated_in_DM_CKD
C9	-0.651431	0.00102891	0.00873275	+	downregulated_in_DM_CKD
ND4	-0.653981	0.000169694	0.0019461	+	downregulated_in_DM_CKD
TNXB	-0.654173	4.64127e-09	1.38122e-07	+	downregulated_in_DM_CKD
BST1	-0.65464	0.000505317	0.00484898	+	downregulated_in_DM_CKD
ASPN	-0.66123	1.77636e-15	1.16006e-13	+	downregulated_in_DM_CKD
CAVIN3	-0.666199	1.17996e-06	2.27384e-05	+	downregulated_in_DM_CKD
ANKRD1	-0.678197	0.00101179	0.00868145	+	downregulated_in_DM_CKD
MRPL24	-0.690219	0.0035412	0.0246312	+	downregulated_in_DM_CKD
CD14	-0.690781	0.00796541	0.0486407	+	downregulated_in_DM_CKD
C7	-0.694825	3.95546e-05	0.000531388	+	downregulated_in_DM_CKD
SLC25A20	-0.709007	3.1803e-11	1.18681e-09	+	downregulated_in_DM_CKD
ALB	-0.716114	0	0	+	downregulated_in_DM_CKD
RPL13A	-0.718007	0.00660458	0.0420796	+	downregulated_in_DM_CKD
CLU	-0.723146	8.38139e-07	1.72848e-05	+	downregulated_in_DM_CKD
PRELP	-0.726999	3.63887e-12	1.52767e-10	+	downregulated_in_DM_CKD
RPL24	-0.729207	0.00708913	0.0440914	+	downregulated_in_DM_CKD
OAS1	-0.730655	0.00807558	0.0490587	+	downregulated_in_DM_CKD
ITIH2	-0.732949	2.99005e-12	1.30178e-10	+	downregulated_in_DM_CKD
RPL27	-0.733838	0.000842038	0.00738669	+	downregulated_in_DM_CKD
GC	-0.73948	0	0	+	downregulated_in_DM_CKD
HSD17B8	-0.744131	4.90964e-05	0.000648458	+	downregulated_in_DM_CKD
SERPINA3-2	-0.752365	5.11369e-13	2.50464e-11	+	downregulated_in_DM_CKD
ILVBL	-0.756414	4.13427e-06	7.36338e-05	+	downregulated_in_DM_CKD
LOC396781	-0.766109	3.16436e-12	1.35262e-10	+	downregulated_in_DM_CKD
FLNA	-0.766177	0	0	+	downregulated_in_DM_CKD
QSOX1	-0.766401	1.2719e-06	2.43109e-05	+	downregulated_in_DM_CKD
ASAH1	-0.772058	1.22281e-05	0.000192941	+	downregulated_in_DM_CKD
SGCB	-0.778546	1.59243e-06	2.97127e-05	+	downregulated_in_DM_CKD
CDIPT	-0.784489	0.00153217	0.0123784	+	downregulated_in_DM_CKD
SERPIND1	-0.796308	4.26104e-13	2.17776e-11	+	downregulated_in_DM_CKD
CFH	-0.803532	0	0	+	downregulated_in_DM_CKD
F12	-0.815779	5.37557e-05	0.00069823	+	downregulated_in_DM_CKD
PRPH	-0.823279	0.00119559	0.00996962	+	downregulated_in_DM_CKD
LRG1	-0.828118	0.00168437	0.0135152	+	downregulated_in_DM_CKD
SQOR	-0.84076	7.82377e-09	2.16396e-07	+	downregulated_in_DM_CKD
APOC3	-0.845507	1.11372e-05	0.000178119	+	downregulated_in_DM_CKD
TGFBI	-0.865893	2.22045e-16	1.63133e-14	+	downregulated_in_DM_CKD
APRT	-0.866446	4.26359e-06	7.53662e-05	+	downregulated_in_DM_CKD
GNAI1	-0.888153	0.00821738	0.0496634	+	downregulated_in_DM_CKD
PLG	-0.904273	0	0	+	downregulated_in_DM_CKD
SERPINC1	-0.911415	8.88178e-16	6.14149e-14	+	downregulated_in_DM_CKD
MGAM	-0.915648	7.83539e-05	0.000959427	+	downregulated_in_DM_CKD
A1BG	-0.920881	2.2049e-13	1.17812e-11	+	downregulated_in_DM_CKD
PROC	-0.947383	7.39104e-10	2.38032e-08	+	downregulated_in_DM_CKD
F2	-0.947534	2.22045e-16	1.63133e-14	+	downregulated_in_DM_CKD
MAOB	-0.953424	1.14732e-07	2.80973e-06	+	downregulated_in_DM_CKD
APOF	-0.980751	5.18478e-06	9.00046e-05	+	downregulated_in_DM_CKD
ITIH1	-0.982812	0	0	+	downregulated_in_DM_CKD
MFAP5	-1.0021	5.86622e-06	9.93416e-05	+	downregulated_in_DM_CKD
C3	-1.0025	0	0	+	downregulated_in_DM_CKD
CFI	-1.04342	5.00955e-12	2.06622e-10	+	downregulated_in_DM_CKD
RAB1B	-1.04622	0.00177286	0.0139866	+	downregulated_in_DM_CKD
CFB	-1.05957	0	0	+	downregulated_in_DM_CKD
S100A1	-1.06208	0.00220803	0.0167931	+	downregulated_in_DM_CKD
GBP1	-1.06388	0.000692219	0.00617707	+	downregulated_in_DM_CKD
TAGLN	-1.0725	0	0	+	downregulated_in_DM_CKD
PTGIS	-1.0961	0.000353262	0.00362672	+	downregulated_in_DM_CKD
CP	-1.11841	0	0	+	downregulated_in_DM_CKD
HARS2	-1.12645	0.0050966	0.0332836	+	downregulated_in_DM_CKD
SERPING1	-1.12779	5.56697e-10	1.86971e-08	+	downregulated_in_DM_CKD
ART3	-1.13971	1.75496e-07	4.12592e-06	+	downregulated_in_DM_CKD
BGN	-1.14258	1.66803e-07	3.96114e-06	+	downregulated_in_DM_CKD
C8B	-1.14384	0.000131358	0.00154411	+	downregulated_in_DM_CKD
GIMAP4	-1.1484	0.00176289	0.0139548	+	downregulated_in_DM_CKD
LOC100153598	-1.19076	0.000864352	0.00752627	+	downregulated_in_DM_CKD
LOC110258309	-1.22691	9.22204e-05	0.00111185	+	downregulated_in_DM_CKD
GPX3	-1.22731	1.55431e-15	1.04405e-13	+	downregulated_in_DM_CKD
EFHD1	-1.25312	2.04281e-14	1.23145e-12	+	downregulated_in_DM_CKD
RMND1	-1.29324	0.00173116	0.0137499	+	downregulated_in_DM_CKD
C4A	-1.32085	0	0	+	downregulated_in_DM_CKD
CNN1	-1.32364	0.000475168	0.0045972	+	downregulated_in_DM_CKD
CSRP1	-1.34672	6.2536e-09	1.79295e-07	+	downregulated_in_DM_CKD
MYL7	-1.36109	2.81349e-09	8.48016e-08	+	downregulated_in_DM_CKD
ITIH4	-1.37168	0	0	+	downregulated_in_DM_CKD
LOC110256000	-1.40836	3.43766e-07	7.7711e-06	+	downregulated_in_DM_CKD
KLKB1	-1.45756	0.000356715	0.00363201	+	downregulated_in_DM_CKD
MYH11	-1.49463	0	0	+	downregulated_in_DM_CKD
NDRG1	-1.69228	6.47192e-05	0.000813662	+	downregulated_in_DM_CKD
LOC396684	-1.8366	6.26166e-14	3.57961e-12	+	downregulated_in_DM_CKD
LIPE	-1.93847	1.51835e-05	0.000230299	+	downregulated_in_DM_CKD
HP	-2.21154	0	0	+	downregulated_in_DM_CKD
LOC106504547	-2.26073	3.6535e-07	8.10319e-06	+	downregulated_in_DM_CKD
KRT18	1.09871	0.134404	0.366145	n.s.	n.s.
MLST8	1.06016	0.176013	0.435587	n.s.	n.s.
PDIA2	1.03038	0.323334	0.623452	n.s.	n.s.
SEMA3C	1.02262	0.0197306	0.0952497	n.s.	n.s.
NTPCR	0.996097	0.0209589	0.0991434	n.s.	n.s.
MVD	0.925099	0.0559055	0.200051	n.s.	n.s.
PIN1	0.917346	0.0237038	0.107999	n.s.	n.s.
ASPSCR1	0.892441	0.259096	0.551253	n.s.	n.s.
LSS	0.884925	0.0461143	0.175145	n.s.	n.s.
PPIP5K2	0.84267	0.384322	0.682433	n.s.	n.s.
ANP32E	0.790907	0.0921216	0.285346	n.s.	n.s.
TIGAR	0.78702	0.07657	0.250719	n.s.	n.s.
BTF3L4	0.757199	0.0165977	0.0839163	n.s.	n.s.
PMM2	0.747622	0.0162507	0.082517	n.s.	n.s.
LXN	0.727765	0.0479768	0.179607	n.s.	n.s.
RRBP1	0.725233	0.0401302	0.1591	n.s.	n.s.
TRIM63	0.705365	0.0181214	0.0893771	n.s.	n.s.
NDUFAF8	0.700167	0.295346	0.596016	n.s.	n.s.
ASL	0.69159	0.0229493	0.105173	n.s.	n.s.
C5H12orf57	0.68756	0.0216363	0.100527	n.s.	n.s.
PTCD2	0.684486	0.154993	0.400884	n.s.	n.s.
LTF	0.680974	0.198123	0.46526	n.s.	n.s.
AASS	0.613807	0.039371	0.156883	n.s.	n.s.
CIRBP	0.611077	0.0212071	0.0993523	n.s.	n.s.
TFCP2	0.602863	0.197372	0.46526	n.s.	n.s.
KLHL31	0.600311	0.0223339	0.102612	n.s.	n.s.
CST3	0.598765	0.109979	0.318817	n.s.	n.s.
LOC100157017	0.592799	0.149761	0.393394	n.s.	n.s.
NSUN2	0.587464	0.12275	0.343147	n.s.	n.s.
EIF3G	0.58574	0.094918	0.291321	n.s.	n.s.
DAZAP1	0.57949	0.00928326	0.0542909	n.s.	n.s.
LCLAT1	0.575358	0.0100947	0.0580257	n.s.	n.s.
SDHAF1	0.573976	0.141254	0.379149	n.s.	n.s.
SNRPA1	0.573567	0.0978769	0.295471	n.s.	n.s.
STARD7	0.572266	0.0221521	0.102519	n.s.	n.s.
SYNRG	0.566464	0.205086	0.475795	n.s.	n.s.
THUMPD1	0.565182	0.859262	0.962812	n.s.	n.s.
RPL18	0.565076	0.0143528	0.0756581	n.s.	n.s.
DHRS7B	0.562389	0.00865643	0.051653	n.s.	n.s.
RCN3	0.554703	0.056175	0.200102	n.s.	n.s.
BLVRA	0.548343	0.0329408	0.137555	n.s.	n.s.
MAT2A	0.543598	0.0459555	0.174824	n.s.	n.s.
UCHL5	0.541005	0.0467688	0.176649	n.s.	n.s.
GTPBP3	0.538872	0.0988423	0.297539	n.s.	n.s.
LOC100625049	0.533267	0.329469	0.631072	n.s.	n.s.
GFM2	0.521884	0.390747	0.689793	n.s.	n.s.
NTMT1	0.514588	0.238309	0.52033	n.s.	n.s.
SIRT3	0.513114	0.0215488	0.100319	n.s.	n.s.
MRPS31	0.509341	0.22675	0.506506	n.s.	n.s.
DUSP23	0.509238	0.167408	0.422745	n.s.	n.s.
GNA11	0.506043	0.141921	0.380451	n.s.	n.s.
RBM20	0.505115	0.145097	0.387199	n.s.	n.s.
GTF2I	0.497685	0.466701	0.754933	n.s.	n.s.
LRRC47	0.496826	0.0108051	0.0612115	n.s.	n.s.
CHCHD5	0.4945	0.238297	0.52033	n.s.	n.s.
MARS1	0.492389	0.253901	0.545133	n.s.	n.s.
UROD	0.489992	0.0754885	0.248546	n.s.	n.s.
ARL3	0.488262	0.33625	0.636861	n.s.	n.s.
POLR2E	0.481589	0.506114	0.780245	n.s.	n.s.
HSD17B14	0.481237	0.223735	0.504662	n.s.	n.s.
BOLA3	0.479459	0.148298	0.393355	n.s.	n.s.
RILP	0.478569	0.197771	0.46526	n.s.	n.s.
ETFRF1	0.477323	0.0283322	0.122668	n.s.	n.s.
ITGB1BP2	0.476991	0.0970595	0.294435	n.s.	n.s.
LOC100513346	0.476922	0.123633	0.344794	n.s.	n.s.
MPP7	0.476853	0.231764	0.512102	n.s.	n.s.
COL3A1	0.476039	0.337355	0.636861	n.s.	n.s.
IRGQ	0.475836	0.239032	0.52033	n.s.	n.s.
ISCA1	0.470494	0.109393	0.31805	n.s.	n.s.
RCC2	0.469638	0.348483	0.650224	n.s.	n.s.
PPIF	0.468606	0.017364	0.0866723	n.s.	n.s.
SWAP70	0.467969	0.277174	0.571473	n.s.	n.s.
CIAPIN1	0.467752	0.190199	0.457217	n.s.	n.s.
ABCE1	0.465964	0.0357312	0.14686	n.s.	n.s.
SSBP1	0.463022	0.0187824	0.0918033	n.s.	n.s.
TIMM8B	0.461526	0.0159998	0.0821328	n.s.	n.s.
TACO1	0.458538	0.170515	0.427835	n.s.	n.s.
LOC110255782	0.456481	0.0113069	0.0628669	n.s.	n.s.
CA2	0.454989	0.27438	0.568867	n.s.	n.s.
GMPPA	0.453417	0.534247	0.794443	n.s.	n.s.
CMBL	0.452784	0.087285	0.273609	n.s.	n.s.
POFUT2	0.451937	0.588369	0.832284	n.s.	n.s.
PTPMT1	0.44733	0.149323	0.393394	n.s.	n.s.
KLC1	0.445323	0.196657	0.465132	n.s.	n.s.
POLR2C	0.441386	0.652381	0.872439	n.s.	n.s.
ACAA1	0.439641	0.363978	0.665406	n.s.	n.s.
GMPS	0.439104	0.0882373	0.275859	n.s.	n.s.
YBX1	0.430126	0.115455	0.329811	n.s.	n.s.
FHOD3	0.428613	0.0210843	0.0993372	n.s.	n.s.
FXR2	0.425149	0.121804	0.34202	n.s.	n.s.
TOM1L2	0.42397	0.123193	0.343974	n.s.	n.s.
RETN	0.422848	0.0948567	0.291321	n.s.	n.s.
ARPC5L	0.420868	0.0607296	0.21179	n.s.	n.s.
MIX23	0.420623	0.00906552	0.0534161	n.s.	n.s.
CHMP2A	0.4184	0.302941	0.604186	n.s.	n.s.
HEXA	0.412346	0.260531	0.553156	n.s.	n.s.
BAG6	0.412004	0.113501	0.32632	n.s.	n.s.
PKLR	0.407411	0.0866186	0.272611	n.s.	n.s.
PPA1	0.406852	0.0132095	0.0710301	n.s.	n.s.
PDCL3	0.406635	0.351483	0.654783	n.s.	n.s.
ATXN2	0.400414	0.319724	0.620757	n.s.	n.s.
METAP1D	0.397553	0.334119	0.634502	n.s.	n.s.
CAPRIN1	0.395692	0.246565	0.53279	n.s.	n.s.
CLIC5	0.393839	0.0214288	0.0999587	n.s.	n.s.
DPY30	0.391038	0.166422	0.420707	n.s.	n.s.
FKBP9	0.390124	0.281769	0.576035	n.s.	n.s.
NUBP1	0.389377	0.0653656	0.223364	n.s.	n.s.
HBB	0.385319	0.697484	0.897731	n.s.	n.s.
NUDT2	0.381158	0.449625	0.741248	n.s.	n.s.
PPP5C	0.378319	0.096952	0.294435	n.s.	n.s.
C14H1orf198	0.377626	0.116613	0.332311	n.s.	n.s.
HNRNPA0	0.377536	0.356934	0.659549	n.s.	n.s.
DDO	0.375287	0.0133204	0.0713355	n.s.	n.s.
COL15A1	0.374595	0.00228005	0.0171259	n.s.	n.s.
BCAT2	0.374014	6.74432e-09	1.91035e-07	n.s.	n.s.
AARS1	0.373844	0.0113112	0.0628669	n.s.	n.s.
EEF1A1	0.373152	0.000315853	0.00331505	n.s.	n.s.
TBC1D17	0.372837	0.368666	0.668299	n.s.	n.s.
TRNT1	0.372585	0.271657	0.566748	n.s.	n.s.
BOLA1	0.371827	0.178798	0.441085	n.s.	n.s.
TMX2	0.370199	0.369271	0.668326	n.s.	n.s.
FOXRED1	0.369092	0.0780145	0.254386	n.s.	n.s.
SEC13	0.368921	0.876095	0.966541	n.s.	n.s.
TATDN1	0.36857	0.211191	0.485822	n.s.	n.s.
SNX5	0.368491	0.53603	0.795584	n.s.	n.s.
HNRNPDL	0.367322	0.0372961	0.151644	n.s.	n.s.
CHMP3	0.366691	0.215738	0.492427	n.s.	n.s.
PMPCA	0.366412	0.00619775	0.0397028	n.s.	n.s.
PROB1	0.364914	0.00216036	0.0166525	n.s.	n.s.
LRRFIP2	0.364395	0.0112873	0.0628669	n.s.	n.s.
MAPK12	0.359244	0.520559	0.787863	n.s.	n.s.
DUSP28	0.357393	0.856957	0.962812	n.s.	n.s.
PRDX5	0.356695	0.0314056	0.133035	n.s.	n.s.
LRRC20	0.35661	0.493369	0.770192	n.s.	n.s.
ECI2	0.355104	0.000669545	0.00605423	n.s.	n.s.
DTYMK	0.354675	0.0781738	0.254552	n.s.	n.s.
USP47	0.353667	0.0853647	0.270827	n.s.	n.s.
TAX1BP3	0.353219	0.137416	0.372196	n.s.	n.s.
TIMM9	0.352538	0.0273051	0.119542	n.s.	n.s.
TUBA8	0.352431	0.000127173	0.00150242	n.s.	n.s.
C4H8orf82	0.352171	0.0700123	0.235117	n.s.	n.s.
AP1B1	0.350564	0.321072	0.620757	n.s.	n.s.
GART	0.350079	0.473082	0.757036	n.s.	n.s.
CTSC	0.350004	0.0841057	0.26793	n.s.	n.s.
IVD	0.349561	2.19469e-11	8.32212e-10	n.s.	n.s.
AAK1	0.347682	0.0164088	0.0831402	n.s.	n.s.
CRYBG3	0.347619	0.0890437	0.277642	n.s.	n.s.
RCSD1	0.34582	0.338593	0.638357	n.s.	n.s.
ANP32B	0.34552	0.19109	0.457954	n.s.	n.s.
EIF4G1	0.345294	0.0380288	0.152309	n.s.	n.s.
HIBCH	0.343845	1.82791e-05	0.00026998	n.s.	n.s.
LAMTOR5	0.343801	0.268849	0.564342	n.s.	n.s.
MRPL13	0.343561	0.746749	0.915421	n.s.	n.s.
SPTA1	0.343307	0.783153	0.931828	n.s.	n.s.
CYP27A1	0.343205	0.147133	0.391301	n.s.	n.s.
MAP2K2	0.342961	0.553028	0.805753	n.s.	n.s.
FHL2	0.342089	2.11053e-12	9.54205e-11	n.s.	n.s.
QARS1	0.341093	0.0608526	0.21179	n.s.	n.s.
COPG1	0.340406	0.110668	0.319239	n.s.	n.s.
MOBKL3	0.339618	0.0677081	0.228709	n.s.	n.s.
PCNP	0.33943	0.114251	0.327967	n.s.	n.s.
CHCHD4	0.339217	0.283906	0.578892	n.s.	n.s.
PPP1CA	0.335741	0.168068	0.423958	n.s.	n.s.
MRPL17	0.335131	0.339396	0.638389	n.s.	n.s.
SELENOO	0.334638	0.127088	0.351511	n.s.	n.s.
GAS6	0.33421	0.522326	0.787863	n.s.	n.s.
PTBP1	0.332333	0.4273	0.721866	n.s.	n.s.
PPID	0.332059	0.271029	0.566748	n.s.	n.s.
TSNAX	0.331894	0.688825	0.893723	n.s.	n.s.
EPHX1	0.331715	6.17383e-05	0.000788841	n.s.	n.s.
ME2	0.331188	0.199125	0.466278	n.s.	n.s.
FLII	0.328821	0.0374698	0.151753	n.s.	n.s.
MRPS27	0.327518	0.154999	0.400884	n.s.	n.s.
LYRM1	0.326796	0.222312	0.503038	n.s.	n.s.
CLIP1	0.326614	0.130174	0.357941	n.s.	n.s.
TOM1	0.325521	0.030783	0.130633	n.s.	n.s.
NDUFA4	0.325486	1.61697e-05	0.000240601	n.s.	n.s.
LOC100515118	0.319587	0.297809	0.598419	n.s.	n.s.
CTNNAL1	0.318496	0.881115	0.96935	n.s.	n.s.
MRPL40	0.318183	0.441432	0.735502	n.s.	n.s.
PICALM	0.317198	0.459394	0.747253	n.s.	n.s.
PYM1	0.317084	0.533172	0.793509	n.s.	n.s.
PTGES3L	0.315094	0.236811	0.520178	n.s.	n.s.
ARMT1	0.314657	0.707714	0.901355	n.s.	n.s.
EEF1G	0.314483	0.000433623	0.00428339	n.s.	n.s.
PPOX	0.313765	0.0992233	0.298304	n.s.	n.s.
MCEE	0.313321	0.115177	0.329418	n.s.	n.s.
PYGM	0.31307	1.85407e-13	1.0137e-11	n.s.	n.s.
NME2	0.311985	0.00227859	0.0171259	n.s.	n.s.
GFER	0.311845	0.535093	0.795198	n.s.	n.s.
SNU13	0.311667	0.17276	0.431168	n.s.	n.s.
GLG1	0.310703	1	1	n.s.	n.s.
MYDGF	0.309551	0.214365	0.491806	n.s.	n.s.
PGAM5	0.308821	0.00171401	0.0136686	n.s.	n.s.
SNRPN	0.308745	0.184578	0.448753	n.s.	n.s.
DHDH	0.308377	0.0133978	0.0715871	n.s.	n.s.
USP5	0.307582	0.0121949	0.0666748	n.s.	n.s.
EIF5A	0.307449	0.0257406	0.11505	n.s.	n.s.
PPP1R3A	0.30691	0.795794	0.937445	n.s.	n.s.
IDE	0.306482	0.12192	0.34202	n.s.	n.s.
LGMN	0.306156	0.372247	0.671152	n.s.	n.s.
AP1G1	0.306096	0.780077	0.931828	n.s.	n.s.
TIMM17B	0.305553	0.509937	0.782589	n.s.	n.s.
SHMT2	0.305143	0.551341	0.805753	n.s.	n.s.
SND1	0.304924	0.429806	0.723836	n.s.	n.s.
ANK1	0.301998	0.958896	1	n.s.	n.s.
UBAC1	0.30148	0.450203	0.741248	n.s.	n.s.
ACYP2	0.301004	0.00401607	0.0273674	n.s.	n.s.
HEBP1	0.3002	0.465594	0.753865	n.s.	n.s.
IAH1	0.299507	0.0202191	0.0962248	n.s.	n.s.
LSM2	0.299291	0.456707	0.746154	n.s.	n.s.
UBE2L3	0.299115	0.0232464	0.106312	n.s.	n.s.
SMS	0.297741	0.127777	0.353	n.s.	n.s.
DDX39B	0.29746	0.320882	0.620757	n.s.	n.s.
SH3BGR	0.297244	0.11506	0.329418	n.s.	n.s.
OAT	0.29693	0.0275319	0.120088	n.s.	n.s.
CLPTM1	0.296774	0.290435	0.587619	n.s.	n.s.
LOC100622246	0.295214	0.0552832	0.198732	n.s.	n.s.
EEF1B2	0.294387	0.0340697	0.141017	n.s.	n.s.
LYRM7	0.293976	0.394295	0.693334	n.s.	n.s.
SET	0.292615	0.386195	0.684208	n.s.	n.s.
DMPK	0.292085	0.271698	0.566748	n.s.	n.s.
CBFB	0.291582	0.358417	0.660858	n.s.	n.s.
DCTN4	0.288581	0.317092	0.618658	n.s.	n.s.
RPL12	0.287819	0.0136801	0.0726003	n.s.	n.s.
ATAD1	0.287715	0.0261379	0.116604	n.s.	n.s.
ENO3	0.287177	7.35227e-06	0.00012259	n.s.	n.s.
USP28	0.286542	0.581266	0.827433	n.s.	n.s.
UMPS	0.286115	0.714408	0.901355	n.s.	n.s.
MYLK3	0.28609	0.254304	0.5455	n.s.	n.s.
GMPPB	0.286	0.40067	0.702967	n.s.	n.s.
SNX1	0.285561	0.548042	0.804682	n.s.	n.s.
HSD17B10	0.285267	1.46546e-07	3.5156e-06	n.s.	n.s.
APP	0.284722	0.803652	0.942032	n.s.	n.s.
EIF2B3	0.284178	0.829237	0.951734	n.s.	n.s.
HINT1	0.283445	0.00758298	0.0467916	n.s.	n.s.
EIF4A1	0.28282	0.0838395	0.267445	n.s.	n.s.
PBLD	0.281537	0.205213	0.475795	n.s.	n.s.
MMUT	0.281413	0.0330082	0.137593	n.s.	n.s.
LOC100512341	0.281204	0.189679	0.456434	n.s.	n.s.
LDB3	0.2811	6.91638e-10	2.25839e-08	n.s.	n.s.
PARS2	0.28108	0.274121	0.568867	n.s.	n.s.
GDI2	0.279931	0.000231378	0.00256589	n.s.	n.s.
PPP1R12B	0.278861	0.0161525	0.082517	n.s.	n.s.
C7H6orf136	0.277355	1	1	n.s.	n.s.
NUDT21	0.27716	0.195015	0.463579	n.s.	n.s.
HSD17B4	0.277152	0.0129861	0.0701848	n.s.	n.s.
MAP2K3	0.275896	0.459184	0.747253	n.s.	n.s.
CNPY2	0.275576	0.37226	0.671152	n.s.	n.s.
HDHD2	0.275005	0.1539	0.399359	n.s.	n.s.
NUDCD2	0.274491	0.440457	0.73539	n.s.	n.s.
CFL2	0.27372	0.00202489	0.0158684	n.s.	n.s.
DBT	0.273562	0.00611673	0.0392908	n.s.	n.s.
RXRG	0.273518	1	1	n.s.	n.s.
HDLBP	0.272873	0.504668	0.779549	n.s.	n.s.
UPF1	0.272066	0.64098	0.86606	n.s.	n.s.
PCNA	0.271636	0.428023	0.721866	n.s.	n.s.
STRAP	0.27103	0.278918	0.571918	n.s.	n.s.
PSMB2	0.270033	0.0490367	0.182702	n.s.	n.s.
HOOK3	0.269002	0.532536	0.793509	n.s.	n.s.
RAB3GAP2	0.265959	0.646051	0.868325	n.s.	n.s.
USP10	0.265902	0.481537	0.762867	n.s.	n.s.
TFG	0.265677	0.0739216	0.244774	n.s.	n.s.
GAPDHS	0.265507	0.306962	0.606491	n.s.	n.s.
LARS2	0.262961	0.273127	0.567784	n.s.	n.s.
GFM1	0.262666	0.152102	0.396937	n.s.	n.s.
SPAG7	0.261884	0.553163	0.805753	n.s.	n.s.
COPE	0.261652	0.401427	0.702989	n.s.	n.s.
KLHL41	0.261469	0.000394471	0.00394639	n.s.	n.s.
C14H10orf71	0.26141	0.525	0.789228	n.s.	n.s.
SCP2	0.261307	0.0685271	0.231144	n.s.	n.s.
EMC2	0.261255	0.417253	0.718062	n.s.	n.s.
HMGCL	0.261246	0.00460707	0.0305966	n.s.	n.s.
BAG2	0.260721	0.226861	0.506506	n.s.	n.s.
PABPC4	0.260461	0.0131614	0.0709687	n.s.	n.s.
TFRC	0.260074	0.0175017	0.0871747	n.s.	n.s.
UFM1	0.259061	0.479064	0.760034	n.s.	n.s.
UBE2K	0.258581	0.419332	0.718062	n.s.	n.s.
CRIP2	0.257562	2.16395e-05	0.000310211	n.s.	n.s.
MAPRE1	0.256965	0.244685	0.530304	n.s.	n.s.
ECHDC1	0.256497	0.0375671	0.151753	n.s.	n.s.
DNAJA3	0.255399	0.199491	0.466372	n.s.	n.s.
LMCD1	0.253981	0.660648	0.874924	n.s.	n.s.
SYNPO2L	0.252947	0.000144373	0.00168866	n.s.	n.s.
C1QBP	0.252799	0.0255386	0.114364	n.s.	n.s.
SORD	0.252613	0.4066	0.706516	n.s.	n.s.
TESC	0.252604	0.232171	0.51252	n.s.	n.s.
CCDC141	0.252404	0.00787568	0.048218	n.s.	n.s.
UBA2	0.251867	0.447167	0.740231	n.s.	n.s.
RAP1GDS1	0.251709	0.411153	0.710751	n.s.	n.s.
ISCA2	0.25157	0.505602	0.780245	n.s.	n.s.
C2H5orf63	0.251533	0.478985	0.760034	n.s.	n.s.
GLUD1	0.251237	0.000176631	0.00199645	n.s.	n.s.
ACTR1A	0.250652	0.309623	0.609874	n.s.	n.s.
EEF2	0.249672	1.30898e-07	3.1726e-06	n.s.	n.s.
CSNK2A1	0.24914	0.452266	0.74355	n.s.	n.s.
ARCN1	0.247926	0.100875	0.301726	n.s.	n.s.
RTRAF	0.246951	0.0596983	0.209479	n.s.	n.s.
PDLIM1	0.245459	0.00037135	0.00375942	n.s.	n.s.
CENPV	0.245261	0.514737	0.784791	n.s.	n.s.
PRDX4	0.245257	0.272864	0.567784	n.s.	n.s.
CHCHD2	0.245204	0.0802978	0.259418	n.s.	n.s.
MARCKS	0.244804	0.367492	0.668299	n.s.	n.s.
NDUFA12	0.244625	0.00135029	0.0110611	n.s.	n.s.
NDUFA5	0.244273	4.61545e-05	0.000613047	n.s.	n.s.
ABCF1	0.244005	0.487942	0.766183	n.s.	n.s.
FUBP1	0.243296	0.13947	0.376024	n.s.	n.s.
ATP5PF	0.243247	0.0501827	0.185211	n.s.	n.s.
TANC1	0.242959	0.954754	1	n.s.	n.s.
GJA1	0.242755	0.590126	0.832615	n.s.	n.s.
MFN1	0.242651	0.553069	0.805753	n.s.	n.s.
CUL4A	0.241713	0.988732	1	n.s.	n.s.
CORO6	0.240842	0.277329	0.571473	n.s.	n.s.
GPD1	0.240712	0.00621517	0.0397062	n.s.	n.s.
CUTA	0.239799	0.148575	0.393355	n.s.	n.s.
ACBD3	0.238817	0.541764	0.800147	n.s.	n.s.
HOMER1	0.238778	0.0734752	0.244328	n.s.	n.s.
SNCG	0.237952	0.933001	0.993877	n.s.	n.s.
LOC110260088	0.237676	0.540065	0.799555	n.s.	n.s.
RTCA	0.237451	0.160394	0.410769	n.s.	n.s.
FAF1	0.236989	0.280793	0.574539	n.s.	n.s.
C7H6orf125	0.236621	0.532847	0.793509	n.s.	n.s.
LDHA	0.236265	0.0650572	0.222958	n.s.	n.s.
TIMM8A	0.235238	0.0580502	0.204919	n.s.	n.s.
AIMP1	0.235159	0.0765181	0.250719	n.s.	n.s.
SARS1	0.233711	0.117162	0.333471	n.s.	n.s.
PDCD10	0.233604	0.741051	0.913748	n.s.	n.s.
GSTO1	0.233421	0.0122295	0.066709	n.s.	n.s.
NASP	0.233021	0.494574	0.771051	n.s.	n.s.
PRPF8	0.232088	0.58641	0.830979	n.s.	n.s.
DBN1	0.230178	0.812132	0.944575	n.s.	n.s.
G3BP1	0.230157	0.129022	0.356023	n.s.	n.s.
SLC25A24	0.229558	0.45377	0.745503	n.s.	n.s.
RPL4	0.22932	0.101961	0.303046	n.s.	n.s.
EDF1	0.228957	0.257085	0.548962	n.s.	n.s.
RPSA	0.228687	0.0085549	0.0512421	n.s.	n.s.
TPT1	0.228449	0.102274	0.303211	n.s.	n.s.
TUBB	0.228308	0.0278378	0.120973	n.s.	n.s.
COL1A2	0.227851	0.455943	0.746154	n.s.	n.s.
GLRX3	0.226521	0.107152	0.312937	n.s.	n.s.
MATR3	0.226269	0.00448501	0.0298704	n.s.	n.s.
WFS1	0.226062	0.426146	0.721787	n.s.	n.s.
PYROXD2	0.22601	0.0268068	0.118242	n.s.	n.s.
IBA57	0.22597	0.0829054	0.26546	n.s.	n.s.
BDH1	0.225555	0.0345833	0.142892	n.s.	n.s.
KPNA3	0.224111	0.507223	0.781443	n.s.	n.s.
DNM1L	0.223117	0.0196074	0.0948496	n.s.	n.s.
TXNRD2	0.222725	0.277613	0.571473	n.s.	n.s.
LOC102167734	0.222107	0.525775	0.789228	n.s.	n.s.
IDH1	0.221661	0.022271	0.102612	n.s.	n.s.
ITIH5	0.221446	0.944973	0.999019	n.s.	n.s.
LOC100512977	0.221338	0.491356	0.768581	n.s.	n.s.
PCBP2	0.220702	0.150424	0.393815	n.s.	n.s.
EEF1A2	0.220323	0.00467372	0.0308649	n.s.	n.s.
ATP5PO	0.219197	0.00215005	0.016639	n.s.	n.s.
PCYT2	0.218794	0.317511	0.618962	n.s.	n.s.
RPS26	0.218406	0.183279	0.446894	n.s.	n.s.
FECH	0.218131	0.23842	0.52033	n.s.	n.s.
NEDD8	0.217059	0.368237	0.668299	n.s.	n.s.
NT5C1A	0.216481	0.0418512	0.164261	n.s.	n.s.
GAPDH	0.216043	5.03259e-06	8.82957e-05	n.s.	n.s.
MYPN	0.213944	0.0199323	0.0956913	n.s.	n.s.
RNF114	0.213405	0.238677	0.52033	n.s.	n.s.
NDUFA7	0.21298	0.0181339	0.0893771	n.s.	n.s.
ACOT9	0.212816	9.36281e-05	0.00112306	n.s.	n.s.
PRKRA	0.21251	0.574711	0.823757	n.s.	n.s.
KPNA6	0.211917	0.517059	0.787309	n.s.	n.s.
EDC4	0.211528	0.509095	0.782589	n.s.	n.s.
ABHD11	0.210949	0.119524	0.338964	n.s.	n.s.
CHP1	0.210756	0.395195	0.694398	n.s.	n.s.
MAPK1	0.210152	0.258716	0.551253	n.s.	n.s.
PPP6R3	0.209765	1	1	n.s.	n.s.
RPS20	0.209687	0.0620351	0.21511	n.s.	n.s.
PPIA	0.209662	0.030218	0.129168	n.s.	n.s.
EIF4G2	0.209366	0.576604	0.823757	n.s.	n.s.
ACADM	0.208681	2.73661e-07	6.24638e-06	n.s.	n.s.
HSPB6	0.208636	0.0373465	0.151644	n.s.	n.s.
EIF3I	0.207423	0.320205	0.620757	n.s.	n.s.
TM9SF3	0.206704	0.72324	0.905398	n.s.	n.s.
SNRNP200	0.20567	0.939934	0.997646	n.s.	n.s.
SLC27A1	0.20519	0.351908	0.655045	n.s.	n.s.
SUCLA2	0.204969	2.44622e-05	0.000342325	n.s.	n.s.
U2AF2	0.203721	0.316407	0.618172	n.s.	n.s.
LZIC	0.203344	0.860678	0.962812	n.s.	n.s.
THOP1	0.203268	0.446367	0.740231	n.s.	n.s.
SPATA20	0.20296	0.869805	0.965491	n.s.	n.s.
FBXO40	0.202535	0.225628	0.505674	n.s.	n.s.
TSFM	0.202434	0.0145061	0.0762949	n.s.	n.s.
RPL11	0.202368	0.603674	0.838793	n.s.	n.s.
SNRPD2	0.202288	0.417941	0.718062	n.s.	n.s.
KPNA1	0.20031	0.354906	0.658551	n.s.	n.s.
MAPRE3	0.20018	0.380756	0.678666	n.s.	n.s.
QKI	0.199875	0.198874	0.466155	n.s.	n.s.
MRPL11	0.199249	0.500449	0.777574	n.s.	n.s.
NMT1	0.19841	0.475925	0.757036	n.s.	n.s.
MRPL41	0.197948	0.407974	0.707857	n.s.	n.s.
SARNP	0.197759	0.471708	0.757036	n.s.	n.s.
SNX6	0.196848	0.468921	0.757036	n.s.	n.s.
MARS2	0.195526	0.496007	0.772772	n.s.	n.s.
KPNA4	0.194622	0.920479	0.986797	n.s.	n.s.
HSCB	0.194612	0.283028	0.578106	n.s.	n.s.
PUDP	0.193267	0.380259	0.678666	n.s.	n.s.
STRN3	0.193177	0.693653	0.896525	n.s.	n.s.
SIRT2	0.192577	0.429318	0.723531	n.s.	n.s.
GSPT1	0.192291	0.510531	0.782589	n.s.	n.s.
COTL1	0.192188	0.575847	0.823757	n.s.	n.s.
PDE12	0.191932	1	1	n.s.	n.s.
PLBD1	0.191876	0.537576	0.796789	n.s.	n.s.
CARS2	0.191135	0.622286	0.853556	n.s.	n.s.
TIMM50	0.19095	0.114412	0.328026	n.s.	n.s.
ALDH7A1	0.190828	0.0255125	0.114364	n.s.	n.s.
ANKS1A	0.189289	0.807893	0.943546	n.s.	n.s.
ATP5MG	0.188584	0.000177864	0.00200076	n.s.	n.s.
HOGA1	0.187603	0.103725	0.305585	n.s.	n.s.
CKM	0.187466	9.15023e-09	2.47267e-07	n.s.	n.s.
GPD1L	0.187421	1.92317e-05	0.00028083	n.s.	n.s.
FDPS	0.18704	0.274392	0.568867	n.s.	n.s.
HNRNPA3	0.186127	0.200996	0.468792	n.s.	n.s.
ACSF2	0.186078	0.0162172	0.082517	n.s.	n.s.
CISD3	0.185647	0.425002	0.72143	n.s.	n.s.
HK1	0.185338	7.2084e-05	0.000896664	n.s.	n.s.
RCN2	0.185263	0.864493	0.963354	n.s.	n.s.
PPIH	0.18471	0.63457	0.860628	n.s.	n.s.
DENND10	0.183329	0.259505	0.551625	n.s.	n.s.
MPP1	0.183221	0.9671	1	n.s.	n.s.
SCFD2	0.183141	0.950361	0.999766	n.s.	n.s.
HARS1	0.1831	0.514055	0.784259	n.s.	n.s.
HGS	0.182832	0.906183	0.981398	n.s.	n.s.
COX7A1	0.182821	0.156103	0.402851	n.s.	n.s.
HSP90AB1	0.182718	0.0104927	0.0597297	n.s.	n.s.
PSMD4	0.182144	0.332918	0.632733	n.s.	n.s.
RPL7	0.181737	0.378982	0.678666	n.s.	n.s.
NEXN	0.181647	0.155652	0.402129	n.s.	n.s.
EPS15L1	0.181632	0.456839	0.746154	n.s.	n.s.
PA2G4	0.181104	0.141093	0.379149	n.s.	n.s.
TARS2	0.179562	0.678501	0.886178	n.s.	n.s.
MAP1B	0.17833	0.321494	0.621062	n.s.	n.s.
MAPK14	0.17824	0.527568	0.789228	n.s.	n.s.
AAMDC	0.178229	0.0441044	0.169427	n.s.	n.s.
TRIP10	0.177903	0.652034	0.872439	n.s.	n.s.
SNRPF	0.176502	0.603253	0.838704	n.s.	n.s.
HCCS	0.175877	0.442052	0.735502	n.s.	n.s.
NDUFAF6	0.175745	0.351337	0.654783	n.s.	n.s.
RPLP0	0.175717	0.053659	0.19438	n.s.	n.s.
IDH3G	0.175688	0.00382936	0.0262473	n.s.	n.s.
HSPB3	0.174868	0.463105	0.75087	n.s.	n.s.
GSDME	0.174415	0.494163	0.770921	n.s.	n.s.
LOC100513261	0.174172	0.653379	0.872781	n.s.	n.s.
ETFB	0.173013	0.000645023	0.00593432	n.s.	n.s.
MRPL28	0.171855	1	1	n.s.	n.s.
CLPB	0.171407	0.980647	1	n.s.	n.s.
DDX1	0.17079	0.0325587	0.136445	n.s.	n.s.
RUVBL1	0.170763	0.355839	0.659247	n.s.	n.s.
ADD3	0.170588	0.385378	0.683791	n.s.	n.s.
GSK3B	0.17053	0.681442	0.887082	n.s.	n.s.
STX7	0.170359	0.550718	0.805753	n.s.	n.s.
MRPL49	0.170281	0.440176	0.73539	n.s.	n.s.
DUSP3	0.170105	0.170076	0.427188	n.s.	n.s.
MAT2B	0.169993	0.916519	0.985248	n.s.	n.s.
DPP7	0.169905	0.707787	0.901355	n.s.	n.s.
ARHGDIB	0.16915	0.366386	0.66825	n.s.	n.s.
NDRG4	0.168567	0.227678	0.506886	n.s.	n.s.
NDUFS3	0.16817	0.00236526	0.0175917	n.s.	n.s.
PRKAB2	0.167086	0.742781	0.91476	n.s.	n.s.
HTRA2	0.167034	0.224115	0.504662	n.s.	n.s.
RPS6KA3	0.166853	0.76219	0.922713	n.s.	n.s.
TIMM13	0.16596	0.122125	0.34202	n.s.	n.s.
ELOB	0.165823	0.141274	0.379149	n.s.	n.s.
TOMM5	0.165534	0.91094	0.982609	n.s.	n.s.
AARSD1	0.165504	0.4369	0.732111	n.s.	n.s.
SNX3	0.165304	0.194947	0.463579	n.s.	n.s.
COX6B	0.164773	0.000668968	0.00605423	n.s.	n.s.
EIF3K	0.164416	0.898034	0.978803	n.s.	n.s.
COX5A	0.16374	0.0237579	0.108037	n.s.	n.s.
COL1A1	0.163675	0.547779	0.804682	n.s.	n.s.
NAPG	0.163272	0.737104	0.912197	n.s.	n.s.
RPLP2	0.163156	0.129847	0.357459	n.s.	n.s.
PNPT1	0.162606	0.23925	0.52033	n.s.	n.s.
ETF1	0.162578	0.900751	0.979494	n.s.	n.s.
TUFM	0.162262	0.000567788	0.00539049	n.s.	n.s.
ANP32A	0.162164	0.320803	0.620757	n.s.	n.s.
TXNDC5	0.162018	0.600853	0.837047	n.s.	n.s.
ETHE1	0.161557	0.101564	0.303017	n.s.	n.s.
LOC100522130	0.161473	0.074415	0.245716	n.s.	n.s.
NIT2	0.16087	0.0135776	0.0722192	n.s.	n.s.
SF3B3	0.160801	0.363238	0.665087	n.s.	n.s.
FH	0.16077	0.000811091	0.00714185	n.s.	n.s.
MRPS22	0.160469	0.578617	0.825442	n.s.	n.s.
GLRX5	0.160118	0.421276	0.718878	n.s.	n.s.
SPEG	0.159786	0.517557	0.787557	n.s.	n.s.
EIF2S2	0.157809	0.480598	0.761892	n.s.	n.s.
ATP5F1D	0.157262	0.215056	0.492303	n.s.	n.s.
MRPS6	0.156548	0.473097	0.757036	n.s.	n.s.
COPB2	0.156522	0.487544	0.766183	n.s.	n.s.
FN3K	0.156466	0.427041	0.721866	n.s.	n.s.
CMYA5	0.155673	0.597709	0.836436	n.s.	n.s.
NAA15	0.155516	0.72631	0.906827	n.s.	n.s.
CDK5RAP3	0.155389	0.655438	0.874041	n.s.	n.s.
PHB	0.155211	0.00349023	0.0244212	n.s.	n.s.
GSTZ1	0.155207	0.100502	0.30102	n.s.	n.s.
G6PD	0.154971	0.745981	0.915345	n.s.	n.s.
PTRHD1	0.154951	0.422276	0.718878	n.s.	n.s.
PUF60	0.154739	0.602808	0.838704	n.s.	n.s.
PCBP1	0.154656	0.0338252	0.140252	n.s.	n.s.
ADI1	0.154647	0.384072	0.682433	n.s.	n.s.
CIAO2B	0.154487	1	1	n.s.	n.s.
PSMA2	0.154481	0.401518	0.702989	n.s.	n.s.
IGBP1	0.153564	0.854776	0.962812	n.s.	n.s.
EIF2S1	0.15354	0.225033	0.505674	n.s.	n.s.
BANF1	0.152947	0.276109	0.570916	n.s.	n.s.
TMLHE	0.151984	0.783485	0.931828	n.s.	n.s.
EIF3J	0.151907	0.488766	0.766183	n.s.	n.s.
HSPB2	0.15182	0.0952144	0.29185	n.s.	n.s.
RUFY1	0.150904	0.973235	1	n.s.	n.s.
CLIC1	0.150831	0.150062	0.393745	n.s.	n.s.
AK3	0.150723	0.0157877	0.0813966	n.s.	n.s.
RBBP4	0.150563	0.754919	0.920547	n.s.	n.s.
ATPAF1	0.150297	0.957281	1	n.s.	n.s.
TRIM55	0.150123	0.271009	0.566748	n.s.	n.s.
LIMS2	0.149698	0.720559	0.903485	n.s.	n.s.
TALDO1	0.148477	0.377371	0.677251	n.s.	n.s.
CCDC22	0.148386	0.591358	0.832809	n.s.	n.s.
PEA15	0.147889	0.4871	0.766183	n.s.	n.s.
EIF5B	0.147614	0.380758	0.678666	n.s.	n.s.
OPA1	0.147258	0.0419973	0.164466	n.s.	n.s.
EML1	0.146291	0.479103	0.760034	n.s.	n.s.
NRP1	0.146166	0.821645	0.947674	n.s.	n.s.
CDV3	0.145899	0.422226	0.718878	n.s.	n.s.
NDUFS6	0.145525	0.0468108	0.176649	n.s.	n.s.
PITPNB	0.145068	0.910184	0.982609	n.s.	n.s.
RPS12	0.144637	0.263792	0.55721	n.s.	n.s.
TIMM44	0.144126	0.135947	0.369492	n.s.	n.s.
SNX27	0.143917	1	1	n.s.	n.s.
PGK1	0.143329	0.0010436	0.00882554	n.s.	n.s.
HUWE1	0.142991	0.541943	0.800147	n.s.	n.s.
CLTA	0.14247	0.826558	0.949774	n.s.	n.s.
FUNDC2	0.142455	0.557421	0.809081	n.s.	n.s.
FAAH	0.142262	0.45055	0.741248	n.s.	n.s.
PSMD9	0.141871	0.708896	0.901355	n.s.	n.s.
JPT2	0.141491	0.449393	0.741248	n.s.	n.s.
SLC8A1	0.141377	0.271924	0.566748	n.s.	n.s.
RPS10	0.140665	0.361008	0.662553	n.s.	n.s.
SNTA1	0.140457	0.190415	0.457269	n.s.	n.s.
DSTN	0.139916	0.767007	0.925209	n.s.	n.s.
MAPRE2	0.139855	0.703601	0.900508	n.s.	n.s.
ZFYVE19	0.1397	0.745244	0.915345	n.s.	n.s.
SEC24C	0.139621	0.792483	0.93561	n.s.	n.s.
TRIAP1	0.139564	0.512814	0.783612	n.s.	n.s.
CPNE3	0.139364	0.0751844	0.247908	n.s.	n.s.
NDUFAF1	0.139363	0.783597	0.931828	n.s.	n.s.
COASY	0.138944	0.684827	0.890503	n.s.	n.s.
HINT2	0.138897	0.10564	0.309289	n.s.	n.s.
TXNL1	0.138818	0.314278	0.61521	n.s.	n.s.
SMC1A	0.13841	0.793739	0.936317	n.s.	n.s.
PRKDC	0.138229	0.482985	0.764131	n.s.	n.s.
SERBP1	0.138162	0.696463	0.897731	n.s.	n.s.
PHB2	0.138137	0.0145426	0.0763162	n.s.	n.s.
HAGH	0.138095	0.109416	0.31805	n.s.	n.s.
EEF1D	0.137779	0.232851	0.513058	n.s.	n.s.
RPA1	0.137016	0.503039	0.778766	n.s.	n.s.
UTRN	0.136629	0.759924	0.922378	n.s.	n.s.
EPB41L1	0.136055	0.581932	0.827661	n.s.	n.s.
PRMT1	0.135408	0.46429	0.752271	n.s.	n.s.
SH3KBP1	0.134908	0.52634	0.789228	n.s.	n.s.
TRIM54	0.134809	0.664118	0.876665	n.s.	n.s.
JPH1	0.133886	0.858486	0.962812	n.s.	n.s.
CCAR2	0.13371	0.623315	0.854469	n.s.	n.s.
SPART	0.132099	0.756513	0.921058	n.s.	n.s.
PDCD5	0.131788	0.427962	0.721866	n.s.	n.s.
SRSF7	0.131276	0.284642	0.579134	n.s.	n.s.
SERPINB1	0.131214	0.403116	0.704297	n.s.	n.s.
PDLIM5	0.131187	0.0141168	0.074581	n.s.	n.s.
ATP5F1C	0.130739	0.0188733	0.092056	n.s.	n.s.
LAMTOR3	0.130731	0.662132	0.875027	n.s.	n.s.
PABPC1	0.13051	0.786802	0.93268	n.s.	n.s.
NLN	0.130427	0.511629	0.782589	n.s.	n.s.
CLCC1	0.130138	0.656745	0.874296	n.s.	n.s.
LOC110255331	0.129658	0.0272835	0.119542	n.s.	n.s.
SORBS2	0.129463	0.000693639	0.00617707	n.s.	n.s.
HNRNPF	0.12932	0.47421	0.757036	n.s.	n.s.
COQ4	0.128969	0.224085	0.504662	n.s.	n.s.
HNRNPK	0.128918	0.0829914	0.26546	n.s.	n.s.
SRRT	0.128137	0.840344	0.95747	n.s.	n.s.
IST1	0.12769	0.590327	0.832615	n.s.	n.s.
MMS19	0.127433	0.961404	1	n.s.	n.s.
EIF4H	0.127312	0.279026	0.571918	n.s.	n.s.
RPL9	0.127023	0.474589	0.757036	n.s.	n.s.
PPM1E	0.126325	0.227306	0.506886	n.s.	n.s.
LGALSL	0.126037	0.791813	0.93561	n.s.	n.s.
GLOD4	0.126021	0.140076	0.377226	n.s.	n.s.
RBMX	0.125981	0.41919	0.718062	n.s.	n.s.
IDH3A	0.125824	0.0114798	0.0636532	n.s.	n.s.
FAM98A	0.125797	0.634967	0.860628	n.s.	n.s.
AP2A2	0.125564	0.979937	1	n.s.	n.s.
SARM1	0.125458	0.967113	1	n.s.	n.s.
NDUFA8	0.125052	0.0850213	0.270466	n.s.	n.s.
NACA	0.124095	0.187018	0.452754	n.s.	n.s.
LOC100739755	0.123921	0.756079	0.921058	n.s.	n.s.
RPL6	0.12288	0.85602	0.962812	n.s.	n.s.
OLFML2A	0.122871	0.970558	1	n.s.	n.s.
VARS1	0.12271	0.600742	0.837047	n.s.	n.s.
CLPX	0.122518	0.78195	0.931828	n.s.	n.s.
SEPTIN9	0.122074	0.811113	0.944575	n.s.	n.s.
SVIL	0.121685	0.368867	0.668299	n.s.	n.s.
CYB5B	0.121362	0.94954	0.999766	n.s.	n.s.
MICOS13	0.121056	0.097758	0.295471	n.s.	n.s.
GCLM	0.120902	0.537858	0.796789	n.s.	n.s.
OLA1	0.120869	0.309248	0.609874	n.s.	n.s.
THRAP3	0.120675	0.679616	0.886178	n.s.	n.s.
ACAT1	0.119776	0.0303022	0.129293	n.s.	n.s.
GAA	0.118758	0.745929	0.915345	n.s.	n.s.
ALKBH3	0.118041	1	1	n.s.	n.s.
CKAP4	0.117698	0.509901	0.782589	n.s.	n.s.
USP14	0.11749	0.582492	0.827955	n.s.	n.s.
UBE4A	0.117202	1	1	n.s.	n.s.
HNRNPD	0.117102	0.426441	0.721787	n.s.	n.s.
AARS2	0.116618	0.761129	0.922378	n.s.	n.s.
SIRT5	0.116513	0.340047	0.63905	n.s.	n.s.
NAP1L1	0.116297	0.455633	0.746154	n.s.	n.s.
ERI3	0.116057	0.771494	0.92963	n.s.	n.s.
VPS29	0.115969	0.614313	0.845942	n.s.	n.s.
PSMD13	0.115515	0.378451	0.678666	n.s.	n.s.
CTTN	0.115138	0.646262	0.868325	n.s.	n.s.
NDUFS4	0.114227	0.175375	0.434922	n.s.	n.s.
EIF4E	0.113357	0.662029	0.875027	n.s.	n.s.
GOT2	0.112921	0.00215154	0.016639	n.s.	n.s.
CLINT1	0.112823	1	1	n.s.	n.s.
NUDT8	0.112523	0.760037	0.922378	n.s.	n.s.
SDR39U1	0.111488	0.5519	0.805753	n.s.	n.s.
UFC1	0.111023	0.881657	0.969493	n.s.	n.s.
DCTN1	0.1104	0.64859	0.869967	n.s.	n.s.
PPA2	0.109985	0.627424	0.856966	n.s.	n.s.
OPLAH	0.109966	0.988407	1	n.s.	n.s.
ANXA7	0.109906	0.301586	0.603098	n.s.	n.s.
EPB41L3	0.109363	0.0940343	0.289365	n.s.	n.s.
CASP7	0.109329	0.63513	0.860628	n.s.	n.s.
LOC100523624	0.109104	0.995643	1	n.s.	n.s.
MDH2	0.109092	0.000314752	0.00331505	n.s.	n.s.
SRM	0.109059	0.801841	0.941152	n.s.	n.s.
SLIRP	0.109013	0.634187	0.860628	n.s.	n.s.
TARS1	0.108925	0.788294	0.933642	n.s.	n.s.
ACTL6A	0.108684	0.904297	0.981398	n.s.	n.s.
SMPX	0.108593	0.403619	0.704297	n.s.	n.s.
TPM4	0.108566	0.545852	0.803568	n.s.	n.s.
FKBP8	0.108518	0.812951	0.944716	n.s.	n.s.
SNAPIN	0.108402	0.864601	0.963354	n.s.	n.s.
PLEKHA2	0.108364	0.574348	0.823757	n.s.	n.s.
ACAD8	0.108024	0.380745	0.678666	n.s.	n.s.
CSTB	0.10789	0.571285	0.821463	n.s.	n.s.
WDFY1	0.107575	0.925117	0.989963	n.s.	n.s.
GOT1	0.106434	0.000383156	0.00384958	n.s.	n.s.
UNC45B	0.106094	0.366775	0.668299	n.s.	n.s.
SEC62	0.106007	1	1	n.s.	n.s.
RPS3	0.10599	0.360137	0.662506	n.s.	n.s.
SLK	0.105827	0.845434	0.958349	n.s.	n.s.
AKR1B1	0.105756	0.22957	0.507731	n.s.	n.s.
CORO1A	0.10566	0.842913	0.958332	n.s.	n.s.
ASRGL1	0.105497	0.630798	0.85838	n.s.	n.s.
GPX4	0.105472	0.520408	0.787863	n.s.	n.s.
SPRYD4	0.105342	0.62963	0.857883	n.s.	n.s.
NDUFV1	0.105104	0.00673221	0.0425469	n.s.	n.s.
ATG3	0.104766	0.811105	0.944575	n.s.	n.s.
GYS1	0.10471	0.222241	0.503038	n.s.	n.s.
PPP6C	0.104653	1	1	n.s.	n.s.
TRMT112	0.1043	0.652971	0.872732	n.s.	n.s.
PPME1	0.104059	0.634666	0.860628	n.s.	n.s.
OBSCN	0.103868	0.000959934	0.00826669	n.s.	n.s.
RNF123	0.102971	0.696019	0.897731	n.s.	n.s.
SEC31A	0.102966	0.845011	0.958332	n.s.	n.s.
FKBP1A	0.102355	0.59821	0.83664	n.s.	n.s.
SEC23A	0.102118	0.813718	0.944716	n.s.	n.s.
AIMP2	0.101692	0.8481	0.959059	n.s.	n.s.
NDUFA3	0.101381	0.949173	0.999766	n.s.	n.s.
POLDIP2	0.101123	0.54779	0.804682	n.s.	n.s.
MYOT	0.101091	0.0267545	0.118233	n.s.	n.s.
PFDN6	0.100878	0.815648	0.944775	n.s.	n.s.
DARS1	0.100515	0.309736	0.609874	n.s.	n.s.
GRB2	0.0999557	0.574495	0.823757	n.s.	n.s.
HNRNPAB	0.0997474	0.665535	0.87755	n.s.	n.s.
ISOC2	0.0995236	0.404286	0.704578	n.s.	n.s.
GARS1	0.0992884	0.449485	0.741248	n.s.	n.s.
AMT	0.0990333	0.848864	0.95938	n.s.	n.s.
PCCA	0.0990047	0.0628381	0.216934	n.s.	n.s.
TMOD1	0.0985588	0.0526658	0.192862	n.s.	n.s.
SRSF3	0.0984403	0.575592	0.823757	n.s.	n.s.
NARS1	0.0978825	0.600993	0.837047	n.s.	n.s.
MYOM3	0.0971918	0.00310206	0.0220998	n.s.	n.s.
FOLH1B	0.0971197	0.984967	1	n.s.	n.s.
MRPL9	0.0970959	0.717288	0.902271	n.s.	n.s.
MYL3	0.0967608	0.0473514	0.177745	n.s.	n.s.
PPP3CC	0.0967454	0.712998	0.901355	n.s.	n.s.
PKM	0.0964021	0.00296346	0.0214372	n.s.	n.s.
RACK1	0.0959642	0.162503	0.413469	n.s.	n.s.
XIRP1	0.0958061	0.0966082	0.294435	n.s.	n.s.
ATP6V1A	0.0956827	0.739006	0.913461	n.s.	n.s.
RPL15	0.0955034	0.92651	0.991003	n.s.	n.s.
SPON1	0.0952505	0.713118	0.901355	n.s.	n.s.
ALDH5A1	0.0950842	0.306986	0.606491	n.s.	n.s.
ANXA4	0.0945791	0.542101	0.800147	n.s.	n.s.
ARF5	0.0943561	0.819873	0.94672	n.s.	n.s.
GPT	0.0942033	0.40158	0.702989	n.s.	n.s.
ACSF3	0.0939354	0.208926	0.482501	n.s.	n.s.
BLVRB	0.0938744	0.856701	0.962812	n.s.	n.s.
DYNC1LI1	0.0933921	0.727994	0.907965	n.s.	n.s.
RALY	0.0933145	0.783988	0.931828	n.s.	n.s.
CHMP4B	0.093074	0.603127	0.838704	n.s.	n.s.
MYBPC3	0.0929409	1.42278e-06	2.69755e-05	n.s.	n.s.
THTPA	0.0925405	1	1	n.s.	n.s.
COQ3	0.0923582	0.328536	0.631036	n.s.	n.s.
TSN	0.0922507	0.757243	0.921356	n.s.	n.s.
ERP44	0.0913169	0.936795	0.996564	n.s.	n.s.
SDCBP	0.0910181	1	1	n.s.	n.s.
RBPMS	0.0909154	0.658946	0.874924	n.s.	n.s.
ERP29	0.0908951	0.714707	0.901355	n.s.	n.s.
DBI	0.0907472	0.645063	0.868084	n.s.	n.s.
HNRNPUL1	0.0907216	0.924162	0.989842	n.s.	n.s.
COQ6	0.0906758	0.306377	0.606491	n.s.	n.s.
ETFA	0.090376	0.0551647	0.198732	n.s.	n.s.
HNRNPL	0.0902508	0.543891	0.801182	n.s.	n.s.
MRPL12	0.0902255	0.472797	0.757036	n.s.	n.s.
SYNCRIP	0.0901238	0.998065	1	n.s.	n.s.
EWSR1	0.089563	0.626947	0.856966	n.s.	n.s.
LMO7	0.0893728	0.261393	0.553488	n.s.	n.s.
COPB1	0.0891904	0.844673	0.958332	n.s.	n.s.
ATP5F1A	0.0886432	0.00716388	0.0443218	n.s.	n.s.
LTBP4	0.0880941	0.58674	0.830979	n.s.	n.s.
USP7	0.0879766	0.7539	0.920259	n.s.	n.s.
CUL5	0.0876816	0.710765	0.901355	n.s.	n.s.
CACYBP	0.0875464	0.381775	0.679449	n.s.	n.s.
PPP1CB	0.0873386	0.835316	0.955056	n.s.	n.s.
PCCB	0.0871719	0.150323	0.393815	n.s.	n.s.
NDUFA6	0.0868568	0.168276	0.424026	n.s.	n.s.
ADSS1	0.0866963	0.562967	0.813983	n.s.	n.s.
ABRAXAS2	0.0859965	0.587877	0.832088	n.s.	n.s.
CSDE1	0.0859243	0.580534	0.827174	n.s.	n.s.
CKAP5	0.0857206	0.856287	0.962812	n.s.	n.s.
MAIP1	0.0853477	0.944159	0.998973	n.s.	n.s.
LANCL2	0.0853213	0.722436	0.904873	n.s.	n.s.
TARDBP	0.08492	0.985083	1	n.s.	n.s.
STUB1	0.084882	0.721026	0.903589	n.s.	n.s.
PRDX3	0.0842284	0.35896	0.660858	n.s.	n.s.
DLAT	0.0836486	0.0791625	0.257059	n.s.	n.s.
RPS17	0.0834811	0.736231	0.912197	n.s.	n.s.
SUGT1	0.0824925	0.511533	0.782589	n.s.	n.s.
EIF3F	0.0824831	0.91988	0.986797	n.s.	n.s.
NDUFAF5	0.0817668	0.733715	0.91138	n.s.	n.s.
DLG1	0.0815869	0.897127	0.978309	n.s.	n.s.
ACP1	0.0803484	0.611845	0.843665	n.s.	n.s.
API5	0.0799924	1	1	n.s.	n.s.
MTX2	0.07958	0.576512	0.823757	n.s.	n.s.
GORASP2	0.0792659	0.906405	0.981398	n.s.	n.s.
OTUD6B	0.0789293	1	1	n.s.	n.s.
YWHAQ	0.078889	0.782894	0.931828	n.s.	n.s.
CAP2	0.0788656	0.406433	0.706516	n.s.	n.s.
DYNC1I2	0.0785542	0.786389	0.93268	n.s.	n.s.
COPS7A	0.0782485	0.775867	0.931828	n.s.	n.s.
RNF7	0.0780983	1	1	n.s.	n.s.
VCP	0.0772522	0.120386	0.340013	n.s.	n.s.
IMPA1	0.0771723	0.341596	0.640936	n.s.	n.s.
RPS7	0.0770464	0.55412	0.806624	n.s.	n.s.
COX5B	0.0768696	0.228926	0.507295	n.s.	n.s.
TXNRD1	0.0762738	0.47189	0.757036	n.s.	n.s.
COMTD1	0.0759206	0.747616	0.915421	n.s.	n.s.
RTN4	0.0758039	0.778725	0.931828	n.s.	n.s.
OGDH	0.0757722	0.0305197	0.129985	n.s.	n.s.
RAD23B	0.0738449	0.765342	0.923902	n.s.	n.s.
IDH3B	0.0737508	0.210433	0.484884	n.s.	n.s.
LPCAT3	0.0735022	0.813699	0.944716	n.s.	n.s.
TNNT2	0.0733819	0.31658	0.618172	n.s.	n.s.
UFD1	0.0733508	0.656652	0.874296	n.s.	n.s.
TTN	0.0730229	0	0	n.s.	n.s.
MSRB2	0.0730191	0.740303	0.913623	n.s.	n.s.
EIF3L	0.0727338	0.985383	1	n.s.	n.s.
GET3	0.0723718	0.593782	0.833422	n.s.	n.s.
PDHB	0.0720929	0.181124	0.44401	n.s.	n.s.
TNPO1	0.0716286	0.898563	0.978926	n.s.	n.s.
NDUFA10	0.071108	0.102432	0.303296	n.s.	n.s.
LRPPRC	0.0711075	0.353565	0.6571	n.s.	n.s.
PPM1B	0.0710046	0.870795	0.965679	n.s.	n.s.
OXSM	0.0709763	0.833235	0.953717	n.s.	n.s.
OTUB1	0.070633	0.879257	0.968212	n.s.	n.s.
DHODH	0.0705842	0.673471	0.883555	n.s.	n.s.
RYR2	0.0699154	0.667958	0.879266	n.s.	n.s.
DCAF8	0.0698852	0.991957	1	n.s.	n.s.
SNX9	0.0697739	0.714836	0.901355	n.s.	n.s.
HSPE1	0.0694524	0.320782	0.620757	n.s.	n.s.
CCT6A	0.0689088	0.502266	0.778396	n.s.	n.s.
OXCT1	0.0675709	0.394084	0.693334	n.s.	n.s.
MRPS36	0.0674301	0.424595	0.72143	n.s.	n.s.
AGT	0.0674287	0.964089	1	n.s.	n.s.
DHX9	0.0666854	0.488348	0.766183	n.s.	n.s.
SFXN3	0.0661028	0.895974	0.977971	n.s.	n.s.
NDUFB10	0.0658529	0.193238	0.46122	n.s.	n.s.
DMAC2L	0.065703	0.677028	0.886178	n.s.	n.s.
MTFP1	0.0655737	0.815865	0.944775	n.s.	n.s.
ARMC1	0.0654624	1	1	n.s.	n.s.
PSMA3	0.0654458	0.691394	0.896068	n.s.	n.s.
SEPTIN11	0.0649464	0.872311	0.966448	n.s.	n.s.
ALDOA	0.0649434	0.172018	0.430228	n.s.	n.s.
MSRB3	0.0648951	1	1	n.s.	n.s.
EFTUD2	0.0648406	0.655879	0.874133	n.s.	n.s.
STOML2	0.0647534	0.860838	0.962812	n.s.	n.s.
USP24	0.0642515	0.883503	0.970161	n.s.	n.s.
RPL30	0.0637136	0.822855	0.947822	n.s.	n.s.
KHDRBS1	0.0635429	0.909903	0.982609	n.s.	n.s.
FXN	0.0630657	0.759419	0.922378	n.s.	n.s.
ALPK3	0.062852	0.906138	0.981398	n.s.	n.s.
HNRNPA2B1	0.0628033	0.379835	0.678666	n.s.	n.s.
IDH2	0.0622911	0.0299763	0.128368	n.s.	n.s.
MACROD1	0.0621082	0.447485	0.740231	n.s.	n.s.
RDH13	0.0617817	0.811393	0.944575	n.s.	n.s.
MTIF2	0.0616252	0.628804	0.857494	n.s.	n.s.
RRAD	0.0616238	0.751719	0.918074	n.s.	n.s.
CAPZA2	0.0614766	0.450469	0.741248	n.s.	n.s.
PLEC	0.0614433	0.00764649	0.0469371	n.s.	n.s.
SEPTIN7	0.0612577	0.644256	0.868084	n.s.	n.s.
RPS5	0.0611694	0.961047	1	n.s.	n.s.
MYH4	0.0610702	0.747682	0.915421	n.s.	n.s.
SLC16A1	0.0610378	0.71135	0.901355	n.s.	n.s.
RCC1	0.0607978	1	1	n.s.	n.s.
LMNB1	0.0604747	0.983039	1	n.s.	n.s.
RPS28	0.0599915	0.652193	0.872439	n.s.	n.s.
NDUFA2	0.0594444	0.572872	0.823241	n.s.	n.s.
PPP1R7	0.0594388	0.715397	0.901355	n.s.	n.s.
SNX12	0.059315	0.988283	1	n.s.	n.s.
BAG5	0.0588896	0.966844	1	n.s.	n.s.
PDLIM4	0.0588801	0.7473	0.915421	n.s.	n.s.
PRUNE1	0.058493	0.800213	0.94018	n.s.	n.s.
MRPS7	0.0582642	1	1	n.s.	n.s.
RTN4IP1	0.0578331	0.924712	0.989963	n.s.	n.s.
CMPK1	0.0574409	0.737208	0.912197	n.s.	n.s.
SLC12A7	0.0574247	0.871662	0.966184	n.s.	n.s.
HNRNPA1	0.0567976	0.860371	0.962812	n.s.	n.s.
WDR37	0.0565378	0.976089	1	n.s.	n.s.
AKAP1	0.0563694	0.8492	0.95938	n.s.	n.s.
BPGM	0.0563423	0.782288	0.931828	n.s.	n.s.
RUVBL2	0.0563098	0.679273	0.886178	n.s.	n.s.
CLYBL	0.0559658	0.938699	0.997235	n.s.	n.s.
IPO7	0.0558951	0.950663	0.999766	n.s.	n.s.
PBXIP1	0.0558815	0.951287	0.999766	n.s.	n.s.
MESD	0.0557291	0.960862	1	n.s.	n.s.
PFKP	0.0555964	0.701894	0.899881	n.s.	n.s.
SH3GLB1	0.055353	0.891821	0.975649	n.s.	n.s.
TMEM263	0.0552395	0.954939	1	n.s.	n.s.
DECR1	0.055129	0.237189	0.520178	n.s.	n.s.
ANK3	0.0549377	0.590728	0.832615	n.s.	n.s.
RRAS2	0.0537522	0.748379	0.915421	n.s.	n.s.
PEPD	0.0537302	0.990237	1	n.s.	n.s.
AGK	0.0532246	0.96777	1	n.s.	n.s.
MAPKAPK3	0.0529601	0.821556	0.947674	n.s.	n.s.
XPNPEP1	0.0528485	0.7889	0.933889	n.s.	n.s.
SNRPG	0.0527982	0.733247	0.91138	n.s.	n.s.
HNRNPC	0.0524172	0.732114	0.91138	n.s.	n.s.
SERPINH1	0.051721	0.565219	0.815733	n.s.	n.s.
ITGA5	0.0513434	0.713348	0.901355	n.s.	n.s.
SFXN4	0.0511722	0.958993	1	n.s.	n.s.
SAR1A	0.0511232	0.74503	0.915345	n.s.	n.s.
LDHD	0.0505672	0.8069	0.943322	n.s.	n.s.
LOC100524873	0.0495437	0.949353	0.999766	n.s.	n.s.
NDUFS1	0.0494701	0.0851319	0.270466	n.s.	n.s.
AIFM1	0.0491218	0.66131	0.874924	n.s.	n.s.
DNM2	0.0491069	0.996607	1	n.s.	n.s.
EMILIN2	0.0490347	0.78327	0.931828	n.s.	n.s.
TPM3	0.0488259	0.541723	0.800147	n.s.	n.s.
NT5C2	0.0485035	0.886763	0.972833	n.s.	n.s.
WNK1	0.0478782	1	1	n.s.	n.s.
MRPS2	0.0478613	0.972652	1	n.s.	n.s.
TIPRL	0.0478393	0.863143	0.963354	n.s.	n.s.
ATP6V1B2	0.0470055	0.86926	0.965343	n.s.	n.s.
VDAC1	0.04683	0.751164	0.917873	n.s.	n.s.
CISD2	0.0467903	0.741934	0.914197	n.s.	n.s.
SEPTIN8	0.0466945	0.986502	1	n.s.	n.s.
SRSF2	0.0461533	0.87831	0.968076	n.s.	n.s.
GATD3A	0.0461267	0.354252	0.657857	n.s.	n.s.
NIPSNAP2	0.0456289	0.319954	0.620757	n.s.	n.s.
CS	0.0456218	0.191479	0.458419	n.s.	n.s.
PPIB	0.0453577	0.719952	0.903485	n.s.	n.s.
NFU1	0.0453125	0.909489	0.982609	n.s.	n.s.
NDUFV2	0.0451209	0.386084	0.684208	n.s.	n.s.
COX6C	0.0444659	1	1	n.s.	n.s.
COPS5	0.0441669	0.715793	0.901355	n.s.	n.s.
PGAM2	0.0440133	0.50407	0.779139	n.s.	n.s.
NLRX1	0.0439498	0.957445	1	n.s.	n.s.
DNPH1	0.0436447	0.961011	1	n.s.	n.s.
NEBL	0.0434038	0.29136	0.588984	n.s.	n.s.
CAST	0.0430432	0.563457	0.81419	n.s.	n.s.
PLPBP	0.0429222	0.797265	0.938123	n.s.	n.s.
MRPS35	0.0428719	0.757542	0.921356	n.s.	n.s.
NUCB1	0.0427965	0.931453	0.993127	n.s.	n.s.
TNNC1	0.0425915	0.342921	0.642909	n.s.	n.s.
HADH	0.0425085	0.522618	0.787863	n.s.	n.s.
NCEH1	0.0421768	0.91166	0.982721	n.s.	n.s.
NSF	0.0417156	0.890285	0.975331	n.s.	n.s.
LTA4H	0.0415396	0.659264	0.874924	n.s.	n.s.
PDHA1	0.0412526	0.227526	0.506886	n.s.	n.s.
SSR1	0.0411956	1	1	n.s.	n.s.
MLF2	0.0411048	0.841683	0.957791	n.s.	n.s.
BUB3	0.0410412	0.857408	0.962812	n.s.	n.s.
FKBP3	0.0408066	0.87437	0.966533	n.s.	n.s.
TMCO1	0.0406843	0.866753	0.964381	n.s.	n.s.
ENO2	0.0404228	0.929506	0.992812	n.s.	n.s.
MYOM1	0.040172	0.158527	0.40732	n.s.	n.s.
SAR1B	0.0401701	0.698405	0.897731	n.s.	n.s.
RPS2	0.0400202	0.855434	0.962812	n.s.	n.s.
DAP3	0.039539	0.987447	1	n.s.	n.s.
RDX	0.0394908	0.741181	0.913748	n.s.	n.s.
PAFAH1B1	0.039447	0.847866	0.959059	n.s.	n.s.
RIDA	0.0391991	0.646719	0.868325	n.s.	n.s.
SMIM20	0.038674	0.787086	0.93268	n.s.	n.s.
NES	0.0386192	0.865527	0.963929	n.s.	n.s.
APIP	0.0380982	0.920139	0.986797	n.s.	n.s.
SEC11A	0.0369034	0.812391	0.944575	n.s.	n.s.
UBE2M	0.0368603	0.825699	0.949251	n.s.	n.s.
YARS2	0.0366734	0.963269	1	n.s.	n.s.
MYOZ2	0.0365879	0.303196	0.604186	n.s.	n.s.
YME1L1	0.0361003	0.875636	0.966533	n.s.	n.s.
MTARC1	0.0359183	0.978727	1	n.s.	n.s.
DCTN2	0.0354636	0.822004	0.947674	n.s.	n.s.
ACOT13	0.0354497	0.678668	0.886178	n.s.	n.s.
PPP1R12C	0.0347025	0.832085	0.952865	n.s.	n.s.
PFN2	0.0346537	0.748119	0.915421	n.s.	n.s.
PGAM1	0.0340552	0.527304	0.789228	n.s.	n.s.
RTCB	0.0340376	0.864552	0.963354	n.s.	n.s.
TKT	0.0338245	0.987033	1	n.s.	n.s.
MTOR	0.0335842	0.953297	1	n.s.	n.s.
SKP1	0.0326524	0.78165	0.931828	n.s.	n.s.
CYGB	0.0326337	0.913743	0.98349	n.s.	n.s.
CRYL1	0.0325476	0.817856	0.945784	n.s.	n.s.
RABGAP1	0.0322647	0.891514	0.975649	n.s.	n.s.
NDUFS5	0.0322127	0.475545	0.757036	n.s.	n.s.
PCYT1A	0.0321405	0.78621	0.93268	n.s.	n.s.
PAFAH1B2	0.0321189	0.971066	1	n.s.	n.s.
HSPB7	0.0319458	0.620544	0.853158	n.s.	n.s.
ATP5PD	0.0317021	0.440963	0.73539	n.s.	n.s.
DDB1	0.0314612	0.774507	0.931828	n.s.	n.s.
DNAJB6	0.031165	0.980082	1	n.s.	n.s.
LOC100302368	0.0309637	0.672245	0.882439	n.s.	n.s.
SMYD5	0.0301709	0.907716	0.981728	n.s.	n.s.
YWHAH	0.0301288	0.674632	0.884584	n.s.	n.s.
LAMA4	0.0298282	0.660577	0.874924	n.s.	n.s.
MYH10	0.029246	0.665951	0.877607	n.s.	n.s.
H1-5	0.0290024	1	1	n.s.	n.s.
MYL2	0.0287854	0.956545	1	n.s.	n.s.
NSFL1C	0.0287285	0.739827	0.913592	n.s.	n.s.
PCOLCE	0.0285257	0.620502	0.853158	n.s.	n.s.
FIS1	0.0274579	0.888709	0.974513	n.s.	n.s.
HSPB8	0.0271857	0.738365	0.913149	n.s.	n.s.
BAG3	0.0268621	0.95907	1	n.s.	n.s.
EPRS1	0.02684	0.959197	1	n.s.	n.s.
DPYSL3	0.0268081	0.818874	0.946463	n.s.	n.s.
PRMT5	0.0267366	0.878769	0.968129	n.s.	n.s.
COBL	0.0267147	0.838158	0.956532	n.s.	n.s.
THY1	0.0265775	1	1	n.s.	n.s.
ITGAV	0.0265671	0.947783	0.999766	n.s.	n.s.
RPL27A	0.0259039	0.876896	0.966972	n.s.	n.s.
TACC2	0.0256882	0.943264	0.998475	n.s.	n.s.
DCTN3	0.0252664	0.962221	1	n.s.	n.s.
PSMC2	0.0251899	0.929742	0.992812	n.s.	n.s.
HNRNPH1	0.0251669	0.890844	0.975488	n.s.	n.s.
TBCA	0.0249911	0.996678	1	n.s.	n.s.
NDUFB4	0.0247844	0.483768	0.764855	n.s.	n.s.
RBBP9	0.0246873	1	1	n.s.	n.s.
TSG101	0.0245236	0.860168	0.962812	n.s.	n.s.
MRPS23	0.0242007	1	1	n.s.	n.s.
RARS1	0.0240588	0.902203	0.980167	n.s.	n.s.
BZW2	0.0240524	0.957982	1	n.s.	n.s.
USO1	0.0240319	0.858064	0.962812	n.s.	n.s.
TPI1	0.0240035	0.437532	0.732647	n.s.	n.s.
CLIC4	0.023818	0.941915	0.998475	n.s.	n.s.
ANXA1	0.0232553	0.725557	0.906368	n.s.	n.s.
ACO2	0.0231394	0.197377	0.46526	n.s.	n.s.
COMT	0.0228566	0.92258	0.988599	n.s.	n.s.
VBP1	0.0227988	0.810519	0.944575	n.s.	n.s.
TBC1D4	0.0221043	1	1	n.s.	n.s.
SRSF1	0.022053	0.93808	0.997028	n.s.	n.s.
OSBPL1A	0.0220449	0.655187	0.874041	n.s.	n.s.
AFDN	0.0220099	0.987836	1	n.s.	n.s.
LCMT1	0.02176	0.945523	0.999019	n.s.	n.s.
PURA	0.0214186	0.905807	0.981398	n.s.	n.s.
FAM185A	0.0213106	1	1	n.s.	n.s.
CKMT2	0.0210496	0.374249	0.672675	n.s.	n.s.
MRPL37	0.0210177	0.914342	0.98349	n.s.	n.s.
LONP1	0.0207847	0.792741	0.93561	n.s.	n.s.
MEMO1	0.0204519	0.844631	0.958332	n.s.	n.s.
OXSR1	0.0200496	0.900066	0.979202	n.s.	n.s.
DLD	0.0197952	0.58142	0.827433	n.s.	n.s.
CAPZA1	0.019534	0.870558	0.965679	n.s.	n.s.
AP2M1	0.0194147	0.947561	0.999766	n.s.	n.s.
MDP1	0.0190428	0.703995	0.900508	n.s.	n.s.
ACADSB	0.0183752	0.962946	1	n.s.	n.s.
COL18A1	0.0179669	0.781748	0.931828	n.s.	n.s.
LIAS	0.0179277	0.867871	0.964712	n.s.	n.s.
CSE1L	0.0175206	0.605307	0.839574	n.s.	n.s.
CLPP	0.0175089	0.889318	0.974726	n.s.	n.s.
PURB	0.0173271	0.961197	1	n.s.	n.s.
YWHAG	0.017194	0.976866	1	n.s.	n.s.
NDUFAF3	0.0167933	0.9309	0.992988	n.s.	n.s.
HMGB2	0.016628	0.831255	0.952378	n.s.	n.s.
ARL2	0.0165747	0.838542	0.956532	n.s.	n.s.
LOC110260348	0.0163665	0.604478	0.838918	n.s.	n.s.
MDH1	0.0154655	0.91871	0.98625	n.s.	n.s.
KIF5B	0.0153805	0.712653	0.901355	n.s.	n.s.
ATP5MD	0.0151033	0.843257	0.958332	n.s.	n.s.
NAXD	0.0150822	0.930125	0.992812	n.s.	n.s.
NDUFAF7	0.0149149	0.997625	1	n.s.	n.s.
RPL22	0.0143981	0.94166	0.998475	n.s.	n.s.
DNAJB2	0.0141855	0.875676	0.966533	n.s.	n.s.
ATP5ME	0.0138135	0.409758	0.709223	n.s.	n.s.
LACTB	0.0128007	0.815735	0.944775	n.s.	n.s.
CAB39	0.0125058	1	1	n.s.	n.s.
PACSIN3	0.0116553	0.792322	0.93561	n.s.	n.s.
PDIA3	0.0113472	0.840384	0.95747	n.s.	n.s.
DDX17	0.0113164	0.942742	0.998475	n.s.	n.s.
UQCR10	0.0112171	1	1	n.s.	n.s.
SBDS	0.0109992	0.859266	0.962812	n.s.	n.s.
MYH7	0.0109837	0.625665	0.856192	n.s.	n.s.
COQ10B	0.010654	0.906656	0.981398	n.s.	n.s.
MRPL38	0.0104793	0.986598	1	n.s.	n.s.
NUDT3	0.0104146	0.910456	0.982609	n.s.	n.s.
LYPLA1	0.00959938	0.840994	0.95747	n.s.	n.s.
CASQ2	0.00886497	0.692898	0.896525	n.s.	n.s.
HSPBP1	0.00870468	0.804794	0.942032	n.s.	n.s.
RHOC	0.00847732	0.912135	0.982781	n.s.	n.s.
PYY	0.00766882	1	1	n.s.	n.s.
PSMD6	0.00692075	0.596577	0.835351	n.s.	n.s.
ABHD14B	0.0065827	0.932118	0.993386	n.s.	n.s.
LOC100522678	0.00655804	0.782756	0.931828	n.s.	n.s.
TAGLN2	0.0064642	0.812159	0.944575	n.s.	n.s.
PRDX2	0.00634378	0.782392	0.931828	n.s.	n.s.
WDR77	0.00633239	0.893427	0.976951	n.s.	n.s.
TFB1M	0.00621775	0.868914	0.965343	n.s.	n.s.
UBA3	0.00613704	0.907817	0.981728	n.s.	n.s.
PTCD3	0.00576661	0.854345	0.962812	n.s.	n.s.
ECHDC2	0.0056079	0.744895	0.915345	n.s.	n.s.
RNPEP	0.00516985	0.955342	1	n.s.	n.s.
LOC100525876	0.00481402	0.874189	0.966533	n.s.	n.s.
ITPA	0.00469532	1	1	n.s.	n.s.
VASP	0.00425376	0.72412	0.905999	n.s.	n.s.
PDCD6IP	0.00417355	0.835623	0.955056	n.s.	n.s.
PTDSS1	0.00406172	0.895955	0.977971	n.s.	n.s.
NNT	0.00384521	0.472423	0.757036	n.s.	n.s.
CALU	0.0032724	0.903573	0.981201	n.s.	n.s.
NDUFA9	0.00321444	0.644979	0.868084	n.s.	n.s.
RPS4X	0.00297738	0.775817	0.931828	n.s.	n.s.
ATP5MPL	0.00296869	0.409967	0.709223	n.s.	n.s.
ACOX2	0.00279453	0.83764	0.956532	n.s.	n.s.
ATP2B4	0.00264858	0.512964	0.783612	n.s.	n.s.
SPTBN1	0.00243335	0.875325	0.966533	n.s.	n.s.
HSPA6	0.00178883	1	1	n.s.	n.s.
FAM120A	0.00164678	0.628281	0.857277	n.s.	n.s.
ITSN1	0.00153632	1	1	n.s.	n.s.
COQ7	0.00140101	0.761595	0.922468	n.s.	n.s.
GYG1	0.00120689	0.964525	1	n.s.	n.s.
ENSA	0.00088887	0.712414	0.901355	n.s.	n.s.
MACF1	0.000884633	0.42456	0.72143	n.s.	n.s.
YBX3	0.000831725	0.934319	0.994829	n.s.	n.s.
ACYP1	0.00058211	1	1	n.s.	n.s.
NDUFAB1	0.000531865	0.87479	0.966533	n.s.	n.s.
NDUFS2	0.000438473	0.945401	0.999019	n.s.	n.s.
EZR	1.08224e-05	0.760944	0.922378	n.s.	n.s.
PDLIM7	-3.08979e-05	0.855141	0.962812	n.s.	n.s.
SAE1	-5.3202e-05	0.847296	0.959059	n.s.	n.s.
PCP4	-5.48484e-05	1	1	n.s.	n.s.
KHSRP	-6.81459e-05	0.749874	0.916773	n.s.	n.s.
PPP1R2	-8.17394e-05	0.843568	0.958332	n.s.	n.s.
HSPD1	-0.000548315	0.976501	1	n.s.	n.s.
NDUFS8	-0.00089459	0.638087	0.863639	n.s.	n.s.
AHSA1	-0.00130872	0.82365	0.947822	n.s.	n.s.
CAV3	-0.00157913	0.771858	0.92963	n.s.	n.s.
PLS3	-0.00172929	0.698371	0.897731	n.s.	n.s.
SDHA	-0.0023877	0.659164	0.874924	n.s.	n.s.
CAPZB	-0.00261885	0.724877	0.905999	n.s.	n.s.
SEPTIN2	-0.00265405	0.782355	0.931828	n.s.	n.s.
SRL	-0.0028194	0.680378	0.886187	n.s.	n.s.
ACTN2	-0.00345744	0.874356	0.966533	n.s.	n.s.
CCT4	-0.00359913	0.83068	0.952238	n.s.	n.s.
NUDCD1	-0.0037231	1	1	n.s.	n.s.
L3HYPDH	-0.00417573	0.885413	0.971805	n.s.	n.s.
LPP	-0.00429685	0.783777	0.931828	n.s.	n.s.
PSMD12	-0.00449855	0.697961	0.897731	n.s.	n.s.
MCAM	-0.00458596	0.967472	1	n.s.	n.s.
PSMC6	-0.00478267	0.650229	0.871048	n.s.	n.s.
TIMM21	-0.00499712	0.895054	0.977971	n.s.	n.s.
LYPLA2	-0.00502758	0.937401	0.996757	n.s.	n.s.
SNRPD3	-0.00523824	0.9738	1	n.s.	n.s.
FDX1	-0.00541722	0.739889	0.913592	n.s.	n.s.
ZBTB8OS	-0.00549013	0.980942	1	n.s.	n.s.
LOC100738684	-0.00572208	0.93969	0.997646	n.s.	n.s.
TOMM40	-0.00624606	0.811099	0.944575	n.s.	n.s.
RPS14	-0.00685725	0.728646	0.908179	n.s.	n.s.
NCL	-0.00695631	0.648682	0.869967	n.s.	n.s.
MYH13	-0.00705674	1	1	n.s.	n.s.
MMRN2	-0.00727275	0.713534	0.901355	n.s.	n.s.
YWHAB	-0.00795521	0.966404	1	n.s.	n.s.
SYNPO	-0.00823516	0.800993	0.940627	n.s.	n.s.
PRDX6	-0.00846328	0.728939	0.908179	n.s.	n.s.
KANK2	-0.00848294	0.498798	0.775577	n.s.	n.s.
PSMC5	-0.00853383	0.687939	0.893068	n.s.	n.s.
HYOU1	-0.00890627	0.734221	0.91138	n.s.	n.s.
ATP5F1B	-0.00890891	0.692184	0.896104	n.s.	n.s.
ATPAF2	-0.00944618	0.950898	0.999766	n.s.	n.s.
JPH2	-0.00982769	0.860287	0.962812	n.s.	n.s.
HPRT1	-0.0101507	0.76295	0.923076	n.s.	n.s.
RANBP1	-0.0105272	0.867705	0.964712	n.s.	n.s.
PEX19	-0.0107572	0.809008	0.944378	n.s.	n.s.
NUP155	-0.0108075	0.860202	0.962812	n.s.	n.s.
UBE2N	-0.0116684	0.945902	0.999019	n.s.	n.s.
EPB41	-0.0118588	0.640911	0.86606	n.s.	n.s.
ACE	-0.012813	1	1	n.s.	n.s.
PSMD11	-0.0135424	0.756172	0.921058	n.s.	n.s.
PTPRM	-0.0138709	1	1	n.s.	n.s.
PLAA	-0.0140137	0.717088	0.902271	n.s.	n.s.
CLUH	-0.0151781	0.84422	0.958332	n.s.	n.s.
MECR	-0.0152228	0.96719	1	n.s.	n.s.
ROCK2	-0.0155072	0.72752	0.907856	n.s.	n.s.
RAB5C	-0.0170293	0.882748	0.969785	n.s.	n.s.
APEX1	-0.0170948	0.985759	1	n.s.	n.s.
ACAD9	-0.0171958	0.81538	0.944775	n.s.	n.s.
RBM8A	-0.0174608	0.595104	0.834281	n.s.	n.s.
SLC25A12	-0.0174909	0.661144	0.874924	n.s.	n.s.
TMED7	-0.0177335	0.816726	0.944942	n.s.	n.s.
PARP1	-0.0177683	0.678041	0.886178	n.s.	n.s.
SUCLG1	-0.0177907	0.860807	0.962812	n.s.	n.s.
STRN	-0.0179211	0.633951	0.860628	n.s.	n.s.
DDAH2	-0.0183381	0.901226	0.979557	n.s.	n.s.
LIN7C	-0.0193586	0.698803	0.897752	n.s.	n.s.
PXN	-0.0195649	0.882511	0.969785	n.s.	n.s.
DNAJA2	-0.0196838	0.804618	0.942032	n.s.	n.s.
VDAC2	-0.0197305	0.552886	0.805753	n.s.	n.s.
POR	-0.0199359	0.759179	0.922378	n.s.	n.s.
ACSL6	-0.0200005	1	1	n.s.	n.s.
CTNNA3	-0.0204037	0.367348	0.668299	n.s.	n.s.
ELAVL1	-0.0207201	0.455947	0.746154	n.s.	n.s.
NPLOC4	-0.0210301	0.954146	1	n.s.	n.s.
PSMB6	-0.0211741	0.797967	0.938434	n.s.	n.s.
HERC4	-0.0211888	0.806824	0.943322	n.s.	n.s.
PSMA1	-0.0212176	0.561619	0.813534	n.s.	n.s.
ILF2	-0.0217924	0.686048	0.891597	n.s.	n.s.
CPNE1	-0.0219785	0.914466	0.98349	n.s.	n.s.
CZIB	-0.0224597	0.783284	0.931828	n.s.	n.s.
SYNM	-0.0224642	0.533281	0.793509	n.s.	n.s.
FHL1	-0.0227045	0.598566	0.83664	n.s.	n.s.
FLNC	-0.0230269	0.434899	0.729799	n.s.	n.s.
AHCY	-0.0233227	0.47538	0.757036	n.s.	n.s.
PDP1	-0.0237551	0.754669	0.920547	n.s.	n.s.
NDUFB9	-0.0239332	0.591675	0.832809	n.s.	n.s.
SLC25A6	-0.0246171	0.918397	0.98625	n.s.	n.s.
SNAP29	-0.0248686	0.949416	0.999766	n.s.	n.s.
PSME1	-0.0249607	0.561988	0.813568	n.s.	n.s.
PSMA7	-0.0249794	0.775803	0.931828	n.s.	n.s.
GSR	-0.0257651	0.94999	0.999766	n.s.	n.s.
EXTL1	-0.0266349	0.917664	0.986027	n.s.	n.s.
PSMD2	-0.0269329	0.284239	0.579069	n.s.	n.s.
LOC100154081	-0.0270327	0.564656	0.815422	n.s.	n.s.
ELOC	-0.0276631	0.779523	0.931828	n.s.	n.s.
ARHGDIA	-0.0278747	0.508475	0.782589	n.s.	n.s.
NAMPT	-0.0279601	0.795891	0.937445	n.s.	n.s.
YWHAE	-0.028091	0.579423	0.826091	n.s.	n.s.
CRKL	-0.028127	0.63955	0.865122	n.s.	n.s.
PDK2	-0.0286334	0.847916	0.959059	n.s.	n.s.
SPTAN1	-0.0287259	0.0700142	0.235117	n.s.	n.s.
PDK3	-0.0288406	0.681888	0.887172	n.s.	n.s.
PTGES3	-0.0290383	0.418894	0.718062	n.s.	n.s.
HRC	-0.0292775	0.804376	0.942032	n.s.	n.s.
SCFD1	-0.0299732	0.960289	1	n.s.	n.s.
SH3GL1	-0.0302373	0.863036	0.963354	n.s.	n.s.
DHRS4	-0.0304445	0.930313	0.992812	n.s.	n.s.
PAK2	-0.0304681	0.825547	0.949251	n.s.	n.s.
CORO1B	-0.0306046	0.669543	0.88086	n.s.	n.s.
MRPL43	-0.030713	1	1	n.s.	n.s.
PEBP1	-0.0318775	0.610701	0.842581	n.s.	n.s.
BTF3	-0.0319348	0.862192	0.963354	n.s.	n.s.
NAXE	-0.032266	0.621232	0.853556	n.s.	n.s.
PFN1	-0.0324282	0.644449	0.868084	n.s.	n.s.
ZNF445	-0.0325569	0.691065	0.896068	n.s.	n.s.
WDR1	-0.0329254	0.527719	0.789228	n.s.	n.s.
HNRNPUL2	-0.0330563	0.578365	0.825442	n.s.	n.s.
EIF3E	-0.0333015	0.497023	0.773329	n.s.	n.s.
MRPS26	-0.0333619	0.614576	0.845942	n.s.	n.s.
MRPS15	-0.0336199	0.914098	0.98349	n.s.	n.s.
CYB5A	-0.0336495	0.743726	0.915219	n.s.	n.s.
HSPA12B	-0.0337162	0.715459	0.901355	n.s.	n.s.
HRG	-0.0339216	0.822311	0.947674	n.s.	n.s.
SORBS1	-0.0339798	0.246307	0.532722	n.s.	n.s.
L2HGDH	-0.0343325	0.899448	0.978982	n.s.	n.s.
MAP2K1	-0.0344618	0.942043	0.998475	n.s.	n.s.
CDC37	-0.0345433	0.641492	0.866254	n.s.	n.s.
DCUN1D1	-0.0346614	0.897164	0.978309	n.s.	n.s.
SNF8	-0.0348072	0.896023	0.977971	n.s.	n.s.
FARSB	-0.0350872	0.823631	0.947822	n.s.	n.s.
MANF	-0.0351623	0.794193	0.936383	n.s.	n.s.
RBM14	-0.0354887	0.568992	0.818666	n.s.	n.s.
ESD	-0.0358389	0.30439	0.60492	n.s.	n.s.
A2M	-0.0359481	0.204859	0.475795	n.s.	n.s.
MYOM2	-0.0360295	0.121407	0.341829	n.s.	n.s.
RPS11	-0.0366555	0.764454	0.923902	n.s.	n.s.
PSMB5	-0.0369153	0.566583	0.816022	n.s.	n.s.
LMAN2	-0.0373731	0.59487	0.834281	n.s.	n.s.
PPP1R14C	-0.0373945	0.697543	0.897731	n.s.	n.s.
CAVIN2	-0.0375691	0.45771	0.746239	n.s.	n.s.
ALDH18A1	-0.0377876	0.943151	0.998475	n.s.	n.s.
EPHX2	-0.0382785	0.607295	0.84	n.s.	n.s.
POPDC2	-0.0389643	0.702375	0.899881	n.s.	n.s.
HMBS	-0.039717	0.720042	0.903485	n.s.	n.s.
APOO	-0.0399331	0.59956	0.837047	n.s.	n.s.
EIF2A	-0.0413999	0.50592	0.780245	n.s.	n.s.
EIF4A3	-0.0415512	0.837781	0.956532	n.s.	n.s.
RDH14	-0.0415746	0.607401	0.84	n.s.	n.s.
DDRGK1	-0.0418966	0.593216	0.833124	n.s.	n.s.
LARS1	-0.0419365	0.466896	0.754933	n.s.	n.s.
PCYOX1	-0.0421449	0.71274	0.901355	n.s.	n.s.
BCL2L13	-0.0422379	0.911139	0.982609	n.s.	n.s.
IARS1	-0.042499	0.763275	0.923076	n.s.	n.s.
STX4	-0.0426266	0.69357	0.896525	n.s.	n.s.
ECHDC3	-0.0429135	0.790824	0.935224	n.s.	n.s.
VPS4A	-0.0429335	0.862175	0.963354	n.s.	n.s.
SF3B1	-0.0431041	0.511422	0.782589	n.s.	n.s.
UQCRC2	-0.043241	0.542507	0.800147	n.s.	n.s.
CUL1	-0.0433043	0.864167	0.963354	n.s.	n.s.
LNPK	-0.0435615	0.906677	0.981398	n.s.	n.s.
RAB2A	-0.0436629	0.929845	0.992812	n.s.	n.s.
FUS	-0.0436682	0.705952	0.900539	n.s.	n.s.
TGM2	-0.044124	0.521478	0.787863	n.s.	n.s.
ZADH2	-0.0441797	0.374017	0.672675	n.s.	n.s.
PITPNA	-0.0441852	0.866316	0.964351	n.s.	n.s.
STBD1	-0.0451046	0.524162	0.788928	n.s.	n.s.
TMEM126A	-0.0451178	0.382893	0.680925	n.s.	n.s.
PSMD1	-0.0454862	0.677097	0.886178	n.s.	n.s.
PLCD1	-0.0461987	0.835606	0.955056	n.s.	n.s.
CLTB	-0.0464183	0.625044	0.855841	n.s.	n.s.
SUOX	-0.0465005	0.364816	0.66642	n.s.	n.s.
AP2B1	-0.0466299	0.391637	0.690209	n.s.	n.s.
ADPRHL1	-0.0468201	0.814934	0.944775	n.s.	n.s.
RPS19	-0.0470224	0.733762	0.91138	n.s.	n.s.
MYH14	-0.047042	0.316544	0.618172	n.s.	n.s.
PDXK	-0.0474214	0.829478	0.951734	n.s.	n.s.
PANK4	-0.0474947	0.702256	0.899881	n.s.	n.s.
ACTR3	-0.0482673	0.574355	0.823757	n.s.	n.s.
ISOC1	-0.0484279	0.706335	0.900539	n.s.	n.s.
SNAP23	-0.0495105	0.977938	1	n.s.	n.s.
LRRC39	-0.0500068	0.630915	0.85838	n.s.	n.s.
ATP5PB	-0.0501828	0.35697	0.659549	n.s.	n.s.
PREP	-0.0503023	0.548914	0.80505	n.s.	n.s.
PRPF19	-0.0503341	0.717876	0.902528	n.s.	n.s.
LSM6	-0.0504471	0.715236	0.901355	n.s.	n.s.
PSMA4	-0.0507072	0.646473	0.868325	n.s.	n.s.
NUDT9	-0.0509823	0.556492	0.808599	n.s.	n.s.
PSMB3	-0.0510191	0.692117	0.896104	n.s.	n.s.
EIF3H	-0.0511693	0.974066	1	n.s.	n.s.
D2HGDH	-0.0516898	0.583515	0.828616	n.s.	n.s.
MRPL4	-0.0520069	0.859626	0.962812	n.s.	n.s.
COQ8A	-0.0523699	0.420615	0.718878	n.s.	n.s.
USP15	-0.0525501	0.54357	0.801182	n.s.	n.s.
DYNC1LI2	-0.0526522	0.677953	0.886178	n.s.	n.s.
NDUFV3	-0.0528998	0.185537	0.450617	n.s.	n.s.
GPHN	-0.0531295	0.708344	0.901355	n.s.	n.s.
BPHL	-0.0531686	0.736966	0.912197	n.s.	n.s.
PIK3R1	-0.0531725	0.840611	0.95747	n.s.	n.s.
PSMD8	-0.0532457	0.54832	0.804682	n.s.	n.s.
TOMM22	-0.0534118	0.775207	0.931828	n.s.	n.s.
ATP2A2	-0.0535477	0.085958	0.27101	n.s.	n.s.
ATP6V1E1	-0.0536494	0.595721	0.834648	n.s.	n.s.
RSU1	-0.0537575	0.448043	0.740231	n.s.	n.s.
C10H9orf64	-0.0544912	0.709969	0.901355	n.s.	n.s.
FUCA1	-0.0545879	0.665429	0.87755	n.s.	n.s.
TNNI3	-0.0546988	0.501362	0.777687	n.s.	n.s.
CHCHD7	-0.0548803	0.484625	0.765012	n.s.	n.s.
TRIM28	-0.0551938	0.610306	0.84253	n.s.	n.s.
HSPG2	-0.0554772	0.0585377	0.206021	n.s.	n.s.
TPP2	-0.0560487	0.737139	0.912197	n.s.	n.s.
BCAM	-0.0563243	0.251257	0.540939	n.s.	n.s.
SH3GLB2	-0.0564151	0.605727	0.839661	n.s.	n.s.
TCP1	-0.0566841	0.266536	0.561996	n.s.	n.s.
DYNC1H1	-0.0570551	0.10209	0.303046	n.s.	n.s.
TXN	-0.057208	0.632737	0.860362	n.s.	n.s.
PPP2R1A	-0.0576731	0.16911	0.425375	n.s.	n.s.
PPP2R5E	-0.0577075	0.971307	1	n.s.	n.s.
MLIP	-0.0579158	0.152101	0.396937	n.s.	n.s.
SFPQ	-0.0585086	0.643935	0.868084	n.s.	n.s.
PSMD7	-0.058537	0.845929	0.958448	n.s.	n.s.
NDUFS7	-0.0585889	0.523761	0.788829	n.s.	n.s.
ALDH1A2	-0.0589973	0.627688	0.856966	n.s.	n.s.
MTPN	-0.0591161	0.566808	0.816022	n.s.	n.s.
ECSIT	-0.0593657	1	1	n.s.	n.s.
BSG	-0.0594053	0.629819	0.857883	n.s.	n.s.
UQCRC1	-0.0594648	0.355879	0.659247	n.s.	n.s.
PSMC3	-0.0596624	0.278253	0.57183	n.s.	n.s.
TMEM143	-0.0598467	0.468841	0.757036	n.s.	n.s.
ACLY	-0.0599473	0.527539	0.789228	n.s.	n.s.
CRK	-0.0601721	0.566723	0.816022	n.s.	n.s.
BVES	-0.0603339	0.327763	0.630066	n.s.	n.s.
GPI	-0.0604647	0.0823647	0.264174	n.s.	n.s.
PARK7	-0.0608711	0.330794	0.632275	n.s.	n.s.
NPM1	-0.061022	0.559729	0.811797	n.s.	n.s.
GCN1	-0.0611244	0.781993	0.931828	n.s.	n.s.
TBRG4	-0.0612418	0.55479	0.806624	n.s.	n.s.
COPS8	-0.0612457	0.606451	0.84	n.s.	n.s.
RPRD1B	-0.0613636	0.490416	0.768134	n.s.	n.s.
TMOD3	-0.0615281	0.797152	0.938123	n.s.	n.s.
PDK1	-0.0617962	0.484844	0.765012	n.s.	n.s.
FDXR	-0.0630878	0.532728	0.793509	n.s.	n.s.
PSMD14	-0.0637574	0.576735	0.823757	n.s.	n.s.
PSMD5	-0.064104	0.427915	0.721866	n.s.	n.s.
CSNK2B	-0.0644006	0.371688	0.671152	n.s.	n.s.
MAP1S	-0.0645282	0.283636	0.578844	n.s.	n.s.
GNB1	-0.0645987	0.557512	0.809081	n.s.	n.s.
AK1	-0.0646397	0.244451	0.530304	n.s.	n.s.
SDHB	-0.0647323	0.391108	0.689793	n.s.	n.s.
CAMK2B	-0.0654356	0.584014	0.828616	n.s.	n.s.
CLASP2	-0.0654575	0.679434	0.886178	n.s.	n.s.
TPD52L2	-0.0654989	0.935652	0.995799	n.s.	n.s.
PSMD3	-0.0657513	0.418041	0.718062	n.s.	n.s.
RPS3A	-0.065846	0.25632	0.547881	n.s.	n.s.
EIF2B2	-0.0661545	0.961214	1	n.s.	n.s.
VPS36	-0.0668717	0.302574	0.604186	n.s.	n.s.
ABCB8	-0.067011	0.320453	0.620757	n.s.	n.s.
DLST	-0.0672809	0.310556	0.610768	n.s.	n.s.
CCT7	-0.0673185	0.360907	0.662553	n.s.	n.s.
EPN2	-0.0674034	0.761123	0.922378	n.s.	n.s.
G3BP2	-0.067815	0.591929	0.832809	n.s.	n.s.
NDUFB5	-0.0685131	0.478558	0.760034	n.s.	n.s.
DNAJC11	-0.06902	0.696729	0.897731	n.s.	n.s.
HDHD5	-0.0694349	0.303249	0.604186	n.s.	n.s.
NAPRT	-0.0697159	0.511401	0.782589	n.s.	n.s.
GSK3A	-0.0698846	0.785097	0.932674	n.s.	n.s.
MYLK	-0.0698851	0.649084	0.870009	n.s.	n.s.
TOMM20	-0.070355	0.786742	0.93268	n.s.	n.s.
NAP1L4	-0.0704941	0.441046	0.73539	n.s.	n.s.
PSMC4	-0.0712072	0.622244	0.853556	n.s.	n.s.
MTCH2	-0.0712982	0.431396	0.725993	n.s.	n.s.
ARMCX3	-0.0717427	0.714043	0.901355	n.s.	n.s.
LCP1	-0.0722559	0.183434	0.446894	n.s.	n.s.
PDAP1	-0.0727298	0.720329	0.903485	n.s.	n.s.
COL14A1	-0.0731578	0.0201379	0.0960331	n.s.	n.s.
PRKAR1A	-0.0735673	0.225875	0.505744	n.s.	n.s.
CHCHD6	-0.0737096	0.475678	0.757036	n.s.	n.s.
SMYD2	-0.074113	0.626994	0.856966	n.s.	n.s.
PPM1F	-0.0741966	0.701459	0.899881	n.s.	n.s.
NMNAT3	-0.0743564	0.551943	0.805753	n.s.	n.s.
PACSIN2	-0.0747387	0.496916	0.773329	n.s.	n.s.
HNRNPM	-0.0749778	0.157996	0.4064	n.s.	n.s.
COPA	-0.0757516	0.301677	0.603098	n.s.	n.s.
SEPTIN10	-0.0759987	0.589916	0.832615	n.s.	n.s.
KCTD12	-0.076004	0.444962	0.738775	n.s.	n.s.
ECH1	-0.0761921	0.0573794	0.203161	n.s.	n.s.
EFEMP1	-0.0765305	0.409634	0.709223	n.s.	n.s.
CCT2	-0.0767485	0.133379	0.364676	n.s.	n.s.
AP2A1	-0.0768714	0.425409	0.7216	n.s.	n.s.
NME1	-0.0774528	0.733975	0.91138	n.s.	n.s.
VPS35	-0.0775335	0.237981	0.52033	n.s.	n.s.
HSPA5	-0.0781249	0.120955	0.340965	n.s.	n.s.
UBQLN2	-0.0789372	0.780625	0.931828	n.s.	n.s.
NDUFA11	-0.0789768	0.482267	0.763508	n.s.	n.s.
MIGA2	-0.0792209	0.457024	0.746154	n.s.	n.s.
DIABLO	-0.0792617	0.659202	0.874924	n.s.	n.s.
OSBP	-0.0794734	0.440656	0.73539	n.s.	n.s.
SDHC	-0.0796003	0.590089	0.832615	n.s.	n.s.
ARF4	-0.0796938	0.420336	0.718878	n.s.	n.s.
APEH	-0.0802509	0.306203	0.606491	n.s.	n.s.
ARPC1A	-0.0810679	0.470946	0.757036	n.s.	n.s.
APOB	-0.0813805	0.335598	0.636796	n.s.	n.s.
TBCE	-0.081727	0.830728	0.952238	n.s.	n.s.
RPN1	-0.0823789	0.256346	0.547881	n.s.	n.s.
NDUFB11	-0.0823833	0.331932	0.632421	n.s.	n.s.
SOD2	-0.0824141	0.301536	0.603098	n.s.	n.s.
BZW1	-0.0827203	0.807893	0.943546	n.s.	n.s.
MIF	-0.0829621	0.705594	0.900539	n.s.	n.s.
PDHX	-0.0836348	0.152291	0.396937	n.s.	n.s.
NUTF2	-0.083785	0.356122	0.659247	n.s.	n.s.
NUDCD3	-0.0853325	0.81618	0.944775	n.s.	n.s.
COQ5	-0.0855846	0.123912	0.345163	n.s.	n.s.
CCT5	-0.0862292	0.105139	0.308205	n.s.	n.s.
HNMT	-0.0868018	0.600081	0.837047	n.s.	n.s.
LOC100524254	-0.0869118	0.516399	0.786813	n.s.	n.s.
BLMH	-0.0869163	0.441042	0.73539	n.s.	n.s.
XPO7	-0.0869646	0.389262	0.689123	n.s.	n.s.
RPL3L	-0.0875304	0.655249	0.874041	n.s.	n.s.
NDUFC2	-0.0880854	0.431802	0.726156	n.s.	n.s.
PSMB1	-0.0885781	0.267124	0.562228	n.s.	n.s.
APOBEC2	-0.0886621	0.228728	0.507295	n.s.	n.s.
NID2	-0.0887375	0.0151962	0.0793917	n.s.	n.s.
LAMTOR2	-0.0888493	0.362953	0.665085	n.s.	n.s.
ABLIM1	-0.0889162	0.0388559	0.155357	n.s.	n.s.
COPZ1	-0.0892124	0.675621	0.885388	n.s.	n.s.
SERPINF1	-0.0895385	0.48772	0.766183	n.s.	n.s.
UBA1	-0.089623	0.105976	0.309889	n.s.	n.s.
UQCRB	-0.0896776	0.0572581	0.203041	n.s.	n.s.
COX4I1	-0.0899785	0.195862	0.46437	n.s.	n.s.
SPR	-0.0908291	0.161205	0.411344	n.s.	n.s.
PFDN5	-0.0913454	0.520996	0.787863	n.s.	n.s.
PPP1CC	-0.0915607	0.70524	0.900539	n.s.	n.s.
RPS16	-0.0916133	0.550441	0.805753	n.s.	n.s.
AHNAK	-0.0917118	1.54873e-06	2.91285e-05	n.s.	n.s.
UCHL3	-0.0918558	0.52095	0.787863	n.s.	n.s.
GFUS	-0.0919948	0.76553	0.923902	n.s.	n.s.
RAD23A	-0.092619	0.819248	0.946463	n.s.	n.s.
DNPEP	-0.0930089	0.234482	0.515685	n.s.	n.s.
ACADVL	-0.0934964	0.0424602	0.165545	n.s.	n.s.
TPM2	-0.0936168	0.663368	0.876167	n.s.	n.s.
TMEM109	-0.09476	0.78979	0.934472	n.s.	n.s.
LOC100512926	-0.0948623	0.528416	0.789769	n.s.	n.s.
PERM1	-0.0957235	0.609965	0.84253	n.s.	n.s.
HSPA8	-0.0958658	0.110152	0.318925	n.s.	n.s.
DNAJA4	-0.0960723	0.503839	0.779139	n.s.	n.s.
SOD1	-0.0962574	0.275505	0.570168	n.s.	n.s.
CYCS	-0.0975034	0.153542	0.39905	n.s.	n.s.
AKAP12	-0.0975628	0.329274	0.631072	n.s.	n.s.
HSD17B12	-0.0976538	0.299525	0.600839	n.s.	n.s.
KYAT3	-0.0978933	0.0799012	0.258743	n.s.	n.s.
PSMA6	-0.0979155	0.129419	0.3567	n.s.	n.s.
FABP3	-0.098031	0.204887	0.475795	n.s.	n.s.
PPIL1	-0.0983156	0.525569	0.789228	n.s.	n.s.
PRAF2	-0.0985901	0.552595	0.805753	n.s.	n.s.
ADPRS	-0.0989413	0.501477	0.777687	n.s.	n.s.
EIF4A2	-0.0991621	0.409536	0.709223	n.s.	n.s.
GNB2	-0.0992744	0.457618	0.746239	n.s.	n.s.
TECR	-0.0993976	0.381722	0.679449	n.s.	n.s.
TLN2	-0.0996247	0.00211488	0.0164639	n.s.	n.s.
BABAM2	-0.0996934	0.899338	0.978982	n.s.	n.s.
RPL23	-0.0998123	0.535526	0.795338	n.s.	n.s.
ND1	-0.100638	0.455721	0.746154	n.s.	n.s.
NDUFB7	-0.100646	0.261559	0.553488	n.s.	n.s.
CAP1	-0.100785	0.187137	0.452754	n.s.	n.s.
DCPS	-0.100977	0.696209	0.897731	n.s.	n.s.
MRPL46	-0.101278	0.804995	0.942032	n.s.	n.s.
WDR82	-0.101662	0.560934	0.813043	n.s.	n.s.
CDH5	-0.103245	0.576113	0.823757	n.s.	n.s.
ABCF3	-0.103501	0.56612	0.816022	n.s.	n.s.
LIMS1	-0.104395	0.336389	0.636861	n.s.	n.s.
NAPA	-0.10446	0.33286	0.632733	n.s.	n.s.
FN1	-0.104912	0.0118737	0.0652221	n.s.	n.s.
TRAP1	-0.105527	0.215669	0.492427	n.s.	n.s.
CCT8	-0.105661	0.0889528	0.277642	n.s.	n.s.
FXR1	-0.10651	0.413642	0.71348	n.s.	n.s.
STT3B	-0.107521	0.521949	0.787863	n.s.	n.s.
OSGEP	-0.107544	0.657776	0.874924	n.s.	n.s.
GNAI2	-0.107881	0.718362	0.902656	n.s.	n.s.
CDC42	-0.108042	0.513609	0.784088	n.s.	n.s.
SRR	-0.108523	0.491813	0.768785	n.s.	n.s.
GK	-0.108692	0.214453	0.491806	n.s.	n.s.
DSP	-0.108705	7.33906e-05	0.000908112	n.s.	n.s.
ATP5IF1	-0.108969	0.518152	0.787703	n.s.	n.s.
ANXA5	-0.109444	0.0755892	0.248546	n.s.	n.s.
LOC100736765	-0.109778	0.30615	0.606491	n.s.	n.s.
DNAJB4	-0.109843	0.250975	0.540939	n.s.	n.s.
ACADS	-0.110656	0.0214141	0.0999587	n.s.	n.s.
MTDH	-0.110686	0.713294	0.901355	n.s.	n.s.
DES	-0.110744	0.0194528	0.0942958	n.s.	n.s.
TPRKB	-0.110758	0.783088	0.931828	n.s.	n.s.
NUDT19	-0.111086	0.371214	0.671152	n.s.	n.s.
CHCHD3	-0.112237	0.146434	0.390324	n.s.	n.s.
ARPC4	-0.112653	0.459603	0.747253	n.s.	n.s.
SMYD1	-0.113278	0.0375557	0.151753	n.s.	n.s.
TXNDC17	-0.113537	0.346975	0.64844	n.s.	n.s.
PYGL	-0.113657	0.101265	0.302507	n.s.	n.s.
REEP5	-0.114068	0.337155	0.636861	n.s.	n.s.
ANXA2	-0.114083	0.00376058	0.0258871	n.s.	n.s.
PDE4D	-0.11453	0.828466	0.951501	n.s.	n.s.
HSPA12A	-0.115086	0.59313	0.833124	n.s.	n.s.
IPO5	-0.116221	0.079483	0.257744	n.s.	n.s.
FGF1	-0.116348	0.671892	0.882439	n.s.	n.s.
DCAF6	-0.116443	0.704013	0.900508	n.s.	n.s.
CTSZ	-0.117195	0.52546	0.789228	n.s.	n.s.
RPS8	-0.117728	0.326841	0.628808	n.s.	n.s.
PRXL2A	-0.117861	0.424787	0.72143	n.s.	n.s.
PDE3A	-0.118253	0.171734	0.429976	n.s.	n.s.
RBM39	-0.118872	0.288706	0.585173	n.s.	n.s.
FAM98B	-0.118944	0.54243	0.800147	n.s.	n.s.
NCAM1	-0.118987	0.277521	0.571473	n.s.	n.s.
FUNDC1	-0.119114	0.874354	0.966533	n.s.	n.s.
LSM7	-0.119455	0.471142	0.757036	n.s.	n.s.
SNRNP70	-0.12003	0.622079	0.853556	n.s.	n.s.
CKB	-0.120082	0.554787	0.806624	n.s.	n.s.
GPD2	-0.121058	0.313657	0.614507	n.s.	n.s.
ACSL1	-0.122653	0.00150916	0.0122346	n.s.	n.s.
COPS6	-0.123504	0.402429	0.703951	n.s.	n.s.
IARS2	-0.124439	0.0173558	0.0866723	n.s.	n.s.
PCMT1	-0.124649	0.251205	0.540939	n.s.	n.s.
HHATL	-0.124856	0.249361	0.538337	n.s.	n.s.
CIAO1	-0.125122	0.54987	0.805753	n.s.	n.s.
MAPK3	-0.126143	0.503167	0.778766	n.s.	n.s.
CHMP5	-0.12799	0.509876	0.782589	n.s.	n.s.
PTGR2	-0.128399	0.271228	0.566748	n.s.	n.s.
JUP	-0.128804	0.043827	0.168637	n.s.	n.s.
P4HB	-0.129331	0.108071	0.315231	n.s.	n.s.
SORBS3	-0.129454	0.331947	0.632421	n.s.	n.s.
PGLS	-0.129576	0.36897	0.668299	n.s.	n.s.
PPP2R2A	-0.129657	0.27689	0.571473	n.s.	n.s.
CTNNB1	-0.129835	0.0358667	0.14716	n.s.	n.s.
GLS	-0.130077	0.798327	0.938434	n.s.	n.s.
NIBAN1	-0.130079	0.133399	0.364676	n.s.	n.s.
TMX1	-0.130665	0.447401	0.740231	n.s.	n.s.
VPS26A	-0.130893	0.285993	0.581131	n.s.	n.s.
CCT3	-0.130929	0.0189896	0.0924319	n.s.	n.s.
LAMB1	-0.131511	0.00686998	0.0431349	n.s.	n.s.
DEK	-0.1319	0.284764	0.579134	n.s.	n.s.
CLIC2	-0.132047	0.459383	0.747253	n.s.	n.s.
RPS18	-0.132058	0.172657	0.431168	n.s.	n.s.
RPL10A	-0.132106	0.300675	0.602631	n.s.	n.s.
CLTC	-0.132241	0.00504869	0.0330626	n.s.	n.s.
HIF1AN	-0.132449	0.484466	0.765012	n.s.	n.s.
NUDC	-0.13256	0.258985	0.551253	n.s.	n.s.
TECRL	-0.133052	0.469752	0.757036	n.s.	n.s.
RILPL1	-0.133094	0.880414	0.969032	n.s.	n.s.
PDIA6	-0.133115	0.183293	0.446894	n.s.	n.s.
PSPC1	-0.133256	0.417933	0.718062	n.s.	n.s.
GALK1	-0.1333	0.180923	0.44401	n.s.	n.s.
ADAMTSL5	-0.133414	0.421109	0.718878	n.s.	n.s.
KPNB1	-0.133845	0.065539	0.223632	n.s.	n.s.
MUL1	-0.133851	0.562672	0.813983	n.s.	n.s.
SGTA	-0.133967	0.226531	0.506506	n.s.	n.s.
CALR	-0.134006	0.339325	0.638389	n.s.	n.s.
APOA4	-0.135251	0.362933	0.665085	n.s.	n.s.
ILF3	-0.135481	0.101739	0.303046	n.s.	n.s.
GRHPR	-0.136271	0.165891	0.419817	n.s.	n.s.
RAN	-0.136354	0.118433	0.336682	n.s.	n.s.
VAPA	-0.136786	0.268659	0.564342	n.s.	n.s.
TMEM65	-0.136875	0.522785	0.787863	n.s.	n.s.
LOC100156073	-0.138257	0.705136	0.900539	n.s.	n.s.
HSP90B1	-0.138512	0.000648711	0.00593432	n.s.	n.s.
ITGB1	-0.139157	0.104588	0.306975	n.s.	n.s.
CTPS2	-0.13918	0.670379	0.881466	n.s.	n.s.
ADH5	-0.139271	0.064195	0.221294	n.s.	n.s.
ADIPOQ	-0.13944	0.0598236	0.209606	n.s.	n.s.
PHKB	-0.140022	0.612824	0.844518	n.s.	n.s.
TBCB	-0.140228	0.278921	0.571918	n.s.	n.s.
RMDN1	-0.140344	0.0417514	0.164143	n.s.	n.s.
DAD1	-0.140815	0.660949	0.874924	n.s.	n.s.
QDPR	-0.140958	0.181146	0.44401	n.s.	n.s.
PCDH7	-0.141209	0.706097	0.900539	n.s.	n.s.
LOC100157002	-0.141354	0.189635	0.456434	n.s.	n.s.
S100A11	-0.141836	0.735857	0.912197	n.s.	n.s.
PGM1	-0.141874	0.00064843	0.00593432	n.s.	n.s.
SRP72	-0.141882	0.592706	0.833124	n.s.	n.s.
SYAP1	-0.142686	0.699672	0.898377	n.s.	n.s.
CDH2	-0.142761	0.109599	0.318109	n.s.	n.s.
ERAP1	-0.143183	0.518323	0.787703	n.s.	n.s.
RAB10	-0.144168	0.733541	0.91138	n.s.	n.s.
SAMM50	-0.144552	0.0291061	0.125557	n.s.	n.s.
DHRS7C	-0.144644	0.159007	0.408106	n.s.	n.s.
CMPK2	-0.144889	0.607026	0.84	n.s.	n.s.
PFDN2	-0.145247	0.210053	0.484627	n.s.	n.s.
PSMB4	-0.14576	0.269452	0.564601	n.s.	n.s.
AK2	-0.146533	0.0723248	0.241185	n.s.	n.s.
KARS1	-0.14677	0.113539	0.32632	n.s.	n.s.
RAB7A	-0.14701	0.237163	0.520178	n.s.	n.s.
FLNB	-0.147366	0.0482906	0.180495	n.s.	n.s.
LMAN1	-0.147537	0.446988	0.740231	n.s.	n.s.
EIF3D	-0.147665	0.371765	0.671152	n.s.	n.s.
EHD4	-0.148589	0.0111576	0.0627402	n.s.	n.s.
GLRX	-0.149059	0.212859	0.489181	n.s.	n.s.
VDAC3	-0.149183	0.0495357	0.183166	n.s.	n.s.
FKBP4	-0.14924	0.104449	0.306975	n.s.	n.s.
APPL2	-0.1494	0.375334	0.674111	n.s.	n.s.
MRPL15	-0.149672	0.600881	0.837047	n.s.	n.s.
HNRNPH3	-0.149761	0.26876	0.564342	n.s.	n.s.
PDPR	-0.150266	0.0511304	0.187965	n.s.	n.s.
LOC100518575	-0.150456	0.487262	0.766183	n.s.	n.s.
EFHD2	-0.150744	0.368972	0.668299	n.s.	n.s.
OCIAD1	-0.150778	0.171149	0.428966	n.s.	n.s.
NUP93	-0.150991	0.43384	0.729061	n.s.	n.s.
HSDL2	-0.151414	0.00291347	0.0211406	n.s.	n.s.
MTFR1L	-0.151495	0.413468	0.71348	n.s.	n.s.
SPCS2	-0.151825	0.660373	0.874924	n.s.	n.s.
VPS25	-0.151861	0.473638	0.757036	n.s.	n.s.
BDH2	-0.152147	0.0859948	0.27101	n.s.	n.s.
HNRNPR	-0.152286	0.447743	0.740231	n.s.	n.s.
PPP1R12A	-0.152303	0.109444	0.31805	n.s.	n.s.
SLC25A10	-0.1529	0.585687	0.830488	n.s.	n.s.
VCL	-0.152997	2.08277e-08	5.50179e-07	n.s.	n.s.
MGST1	-0.153038	0.636154	0.86152	n.s.	n.s.
ACADL	-0.153268	0.000453902	0.0044279	n.s.	n.s.
MRRF	-0.154557	0.435882	0.730926	n.s.	n.s.
CACNA2D1	-0.154575	0.0534505	0.193923	n.s.	n.s.
TPM1	-0.154897	0.0200256	0.0956913	n.s.	n.s.
ERMP1	-0.155697	0.405509	0.705663	n.s.	n.s.
NEDD4L	-0.155948	0.724548	0.905999	n.s.	n.s.
PTPN11	-0.156707	0.527295	0.789228	n.s.	n.s.
SF3B2	-0.157652	0.500743	0.777574	n.s.	n.s.
AUH	-0.157726	0.138646	0.374233	n.s.	n.s.
CRBN	-0.158159	0.519308	0.787863	n.s.	n.s.
PITHD1	-0.158203	0.260757	0.553156	n.s.	n.s.
LOC100625088	-0.159172	0.671442	0.88237	n.s.	n.s.
PDCD6	-0.159479	0.454836	0.746154	n.s.	n.s.
ME3	-0.159718	0.0274507	0.119956	n.s.	n.s.
MLEC	-0.160237	0.339424	0.638389	n.s.	n.s.
ANXA6	-0.160278	6.22063e-05	0.000790525	n.s.	n.s.
LAMC1	-0.160478	7.54395e-06	0.000124027	n.s.	n.s.
SRP9	-0.16054	0.604191	0.838918	n.s.	n.s.
MGLL	-0.16079	0.162792	0.413757	n.s.	n.s.
CRYAB	-0.160981	0.0544226	0.19654	n.s.	n.s.
CXADR	-0.161498	0.297228	0.597762	n.s.	n.s.
GHITM	-0.161658	0.18782	0.453817	n.s.	n.s.
C9H11orf54	-0.161852	0.511106	0.782589	n.s.	n.s.
SLC25A22	-0.162118	0.473913	0.757036	n.s.	n.s.
EIF3M	-0.162274	0.697849	0.897731	n.s.	n.s.
TBCD	-0.162629	0.306316	0.606491	n.s.	n.s.
SLC25A11	-0.163313	0.00414289	0.028069	n.s.	n.s.
LRP1	-0.163478	0.331916	0.632421	n.s.	n.s.
PPP2R5A	-0.163696	0.197549	0.46526	n.s.	n.s.
ACO1	-0.164251	0.00895989	0.0529264	n.s.	n.s.
ERLIN2	-0.164526	0.296667	0.597762	n.s.	n.s.
FARSA	-0.16459	0.222037	0.503038	n.s.	n.s.
LOC100739163	-0.164854	0.153611	0.39905	n.s.	n.s.
TMX3	-0.164897	0.345742	0.646651	n.s.	n.s.
GPS1	-0.164919	0.196272	0.464689	n.s.	n.s.
IMMT	-0.165728	0.000304415	0.00326795	n.s.	n.s.
MYH9	-0.166325	0.000293431	0.00316448	n.s.	n.s.
APOOL	-0.16658	0.041002	0.16201	n.s.	n.s.
ACAA2	-0.168135	5.72044e-05	0.000734905	n.s.	n.s.
TRIM25	-0.168642	0.764976	0.923902	n.s.	n.s.
DRAP1	-0.16867	0.583897	0.828616	n.s.	n.s.
LRPAP1	-0.168783	0.532597	0.793509	n.s.	n.s.
FLAD1	-0.169452	0.312487	0.613333	n.s.	n.s.
LAMA5	-0.169503	0.00268469	0.0196627	n.s.	n.s.
RAB5A	-0.169734	0.590664	0.832615	n.s.	n.s.
CNDP2	-0.169769	0.0869738	0.273363	n.s.	n.s.
FKBP2	-0.170745	0.358744	0.660858	n.s.	n.s.
RPS25	-0.170748	0.222084	0.503038	n.s.	n.s.
ATP1A1	-0.17105	0.00814369	0.0493449	n.s.	n.s.
LMOD2	-0.171294	0.224318	0.504662	n.s.	n.s.
ANXA11	-0.171567	0.0108624	0.0613882	n.s.	n.s.
ACACB	-0.171735	0.686977	0.892311	n.s.	n.s.
XPO5	-0.171979	0.148411	0.393355	n.s.	n.s.
NDUFA13	-0.172044	0.017149	0.0859646	n.s.	n.s.
DRG1	-0.172881	0.470347	0.757036	n.s.	n.s.
FAH	-0.173563	0.198295	0.46526	n.s.	n.s.
BCS1L	-0.174353	0.275051	0.56973	n.s.	n.s.
SRP68	-0.17461	0.357408	0.659549	n.s.	n.s.
ACSS2	-0.174616	0.0493847	0.183128	n.s.	n.s.
MPC2	-0.175013	0.0602151	0.210663	n.s.	n.s.
DDOST	-0.175532	0.187187	0.452754	n.s.	n.s.
PARVB	-0.175806	0.492688	0.76964	n.s.	n.s.
TMEM11	-0.176396	0.220413	0.501618	n.s.	n.s.
PSMA5	-0.177259	0.215573	0.492427	n.s.	n.s.
CAMK2D	-0.177415	0.000490152	0.00472274	n.s.	n.s.
DBNL	-0.177753	0.199562	0.466372	n.s.	n.s.
HDGF	-0.177782	0.122202	0.34202	n.s.	n.s.
PHKA1	-0.177815	0.379933	0.678666	n.s.	n.s.
NEK7	-0.178908	0.18419	0.448272	n.s.	n.s.
COPS4	-0.179509	0.1193	0.338737	n.s.	n.s.
CTSB	-0.179845	0.160817	0.410957	n.s.	n.s.
PDIA4	-0.18009	0.026478	0.117649	n.s.	n.s.
NAE1	-0.180156	0.190665	0.457402	n.s.	n.s.
MRPS34	-0.180773	0.42199	0.718878	n.s.	n.s.
GSTK1	-0.180784	0.0135388	0.0721763	n.s.	n.s.
DSC2	-0.181922	0.530071	0.791739	n.s.	n.s.
ETFDH	-0.182955	0.000240604	0.00265568	n.s.	n.s.
EEA1	-0.182958	0.488845	0.766183	n.s.	n.s.
GPX1	-0.183024	0.0371562	0.151394	n.s.	n.s.
UBE3A	-0.183488	0.365395	0.66696	n.s.	n.s.
OSTF1	-0.183674	0.680344	0.886187	n.s.	n.s.
SRI	-0.184227	0.258566	0.551253	n.s.	n.s.
KTN1	-0.184772	0.260932	0.553156	n.s.	n.s.
NFS1	-0.185041	0.186377	0.452189	n.s.	n.s.
LPGAT1	-0.185096	0.380503	0.678666	n.s.	n.s.
DHRS7	-0.185469	0.131153	0.35979	n.s.	n.s.
NENF	-0.185826	0.415742	0.716576	n.s.	n.s.
UQCRQ	-0.186516	0.133838	0.365357	n.s.	n.s.
ARPC2	-0.18705	0.173145	0.43167	n.s.	n.s.
HIBADH	-0.18767	0.000580708	0.00548291	n.s.	n.s.
XPO1	-0.188331	0.0394952	0.157112	n.s.	n.s.
TGFB1I1	-0.189408	0.192226	0.459273	n.s.	n.s.
GRSF1	-0.18964	0.328985	0.631072	n.s.	n.s.
COQ9	-0.189765	0.0457726	0.174411	n.s.	n.s.
RAB18	-0.189959	0.0939507	0.289365	n.s.	n.s.
CASP3	-0.191261	0.425949	0.721787	n.s.	n.s.
EPB41L2	-0.192086	0.0783647	0.254821	n.s.	n.s.
GRPEL1	-0.192483	0.319267	0.620757	n.s.	n.s.
HSPA9	-0.193064	2.89074e-05	0.000397435	n.s.	n.s.
PRKAA2	-0.193384	0.227979	0.507076	n.s.	n.s.
PSMC1	-0.193704	0.149364	0.393394	n.s.	n.s.
RPN2	-0.194312	0.0894196	0.278444	n.s.	n.s.
MFN2	-0.195756	0.0493295	0.183128	n.s.	n.s.
DSG2	-0.195786	0.0377064	0.151794	n.s.	n.s.
RPS23	-0.196269	0.363711	0.665406	n.s.	n.s.
TLN1	-0.196523	9.23329e-07	1.85534e-05	n.s.	n.s.
SLC25A3	-0.196556	0.00200467	0.0157625	n.s.	n.s.
MYL4	-0.196826	0.390085	0.689793	n.s.	n.s.
ECPAS	-0.197105	0.196948	0.46526	n.s.	n.s.
PITRM1	-0.197428	0.336939	0.636861	n.s.	n.s.
TFAM	-0.20041	0.0162125	0.082517	n.s.	n.s.
ESYT1	-0.200829	0.0647664	0.222286	n.s.	n.s.
EMD	-0.201413	0.22081	0.501618	n.s.	n.s.
VPS13C	-0.201476	0.343999	0.643903	n.s.	n.s.
MAP7D1	-0.20168	0.0722027	0.24112	n.s.	n.s.
PPP2R5C	-0.201684	0.422026	0.718878	n.s.	n.s.
MAP3K20	-0.202355	0.103148	0.304267	n.s.	n.s.
HSPA4	-0.202677	0.00237778	0.0175917	n.s.	n.s.
RDH11	-0.20289	0.47249	0.757036	n.s.	n.s.
TRAK1	-0.203545	0.624838	0.855841	n.s.	n.s.
CAND2	-0.204935	0.00890927	0.05276	n.s.	n.s.
GNPDA1	-0.205009	0.08991	0.278975	n.s.	n.s.
NDUFB8	-0.205052	0.0560068	0.200102	n.s.	n.s.
PTPA	-0.205292	0.0736047	0.244413	n.s.	n.s.
RPL31	-0.207951	0.200437	0.467951	n.s.	n.s.
ATP8	-0.208686	0.0658205	0.223942	n.s.	n.s.
MYL1	-0.209987	0.666847	0.878296	n.s.	n.s.
MYL6	-0.210542	0.0360437	0.147628	n.s.	n.s.
YAP1	-0.211447	0.245158	0.530725	n.s.	n.s.
LETM1	-0.212131	0.0184516	0.0905631	n.s.	n.s.
PRKACA	-0.21218	0.25225	0.542083	n.s.	n.s.
SLC25A4	-0.212257	0.0432692	0.167588	n.s.	n.s.
TXLNB	-0.212564	0.0776224	0.253811	n.s.	n.s.
COL4A1	-0.212933	0.181306	0.44401	n.s.	n.s.
GSS	-0.212966	0.266884	0.562225	n.s.	n.s.
CYB5R1	-0.213011	0.00923034	0.054116	n.s.	n.s.
IMPDH2	-0.213242	0.148949	0.393394	n.s.	n.s.
FITM2	-0.21341	0.296731	0.597762	n.s.	n.s.
LOC100739365	-0.213917	0.0974009	0.29509	n.s.	n.s.
PGRMC1	-0.21409	0.0265223	0.117649	n.s.	n.s.
PECAM1	-0.21426	0.134687	0.366491	n.s.	n.s.
HSP90AA1	-0.214318	5.83269e-06	9.93416e-05	n.s.	n.s.
ORM1	-0.214341	0.0222592	0.102612	n.s.	n.s.
PON2	-0.214915	0.743931	0.915219	n.s.	n.s.
LMNA	-0.215144	3.8587e-08	9.96902e-07	n.s.	n.s.
ATP6V0D1	-0.215754	0.357348	0.659549	n.s.	n.s.
RBP4	-0.216007	0.434395	0.729474	n.s.	n.s.
SERPINB2	-0.216032	0.005404	0.0349033	n.s.	n.s.
PKP2	-0.216089	6.70577e-05	0.000838578	n.s.	n.s.
VAPB	-0.216092	0.0265137	0.117649	n.s.	n.s.
LAD1	-0.216608	0.52075	0.787863	n.s.	n.s.
SRPRB	-0.216914	0.149761	0.393394	n.s.	n.s.
VLDLR	-0.217188	0.403825	0.704297	n.s.	n.s.
RPIA	-0.218746	0.174143	0.433238	n.s.	n.s.
STXBP3	-0.219037	0.343521	0.64352	n.s.	n.s.
SMTN	-0.219154	0.161318	0.411344	n.s.	n.s.
NRAP	-0.219991	0.00244086	0.0179327	n.s.	n.s.
PLIN4	-0.220289	5.33547e-05	0.000696872	n.s.	n.s.
ST13	-0.220864	0.00306176	0.021879	n.s.	n.s.
RHOB	-0.221615	0.471355	0.757036	n.s.	n.s.
NHLRC2	-0.22162	0.00439995	0.0294709	n.s.	n.s.
HSPA2	-0.222854	0.456858	0.746154	n.s.	n.s.
TTC38	-0.223446	0.0623206	0.215782	n.s.	n.s.
SLMAP	-0.224088	0.000309576	0.00329327	n.s.	n.s.
INPP4B	-0.224196	0.537446	0.796789	n.s.	n.s.
TMED9	-0.224398	0.443216	0.736397	n.s.	n.s.
APPL1	-0.224468	0.0729321	0.242866	n.s.	n.s.
TTC19	-0.224911	0.521282	0.787863	n.s.	n.s.
SF1	-0.225138	0.462038	0.749883	n.s.	n.s.
ECI1	-0.225927	0.0154222	0.0799732	n.s.	n.s.
NID1	-0.226731	3.6151e-07	8.09438e-06	n.s.	n.s.
DYNLL2	-0.226773	0.54638	0.803842	n.s.	n.s.
CISD1	-0.226917	0.0765044	0.250719	n.s.	n.s.
CAVIN1	-0.227216	0.000256442	0.00279118	n.s.	n.s.
PPT1	-0.229187	0.474771	0.757036	n.s.	n.s.
FLOT2	-0.229294	0.124327	0.3455	n.s.	n.s.
COL4A2	-0.229801	0.0856701	0.270827	n.s.	n.s.
UAP1L1	-0.229977	0.101913	0.303046	n.s.	n.s.
LDHB	-0.230616	0.000165758	0.00191028	n.s.	n.s.
PSME2	-0.23204	0.0353266	0.145451	n.s.	n.s.
ADD1	-0.232178	0.0710614	0.237646	n.s.	n.s.
GNG7	-0.23218	0.460005	0.747389	n.s.	n.s.
ABHD10	-0.232311	0.0275983	0.120155	n.s.	n.s.
GLO1	-0.2329	0.00299657	0.0215441	n.s.	n.s.
UBAP2L	-0.233381	0.273145	0.567784	n.s.	n.s.
AIP	-0.233448	0.403468	0.704297	n.s.	n.s.
GANAB	-0.23364	0.0287462	0.124232	n.s.	n.s.
MECP2	-0.234039	0.306638	0.606491	n.s.	n.s.
CHKB	-0.234226	0.610135	0.84253	n.s.	n.s.
CPT2	-0.2343	2.02021e-05	0.00029318	n.s.	n.s.
DAG1	-0.235559	0.0182005	0.0895173	n.s.	n.s.
EIF3A	-0.235655	0.0553793	0.198774	n.s.	n.s.
HIP1	-0.236242	0.169173	0.425375	n.s.	n.s.
SELENBP1	-0.236948	0.00376579	0.0258871	n.s.	n.s.
AGPAT5	-0.23711	0.419353	0.718062	n.s.	n.s.
ITGA6	-0.237649	0.368458	0.668299	n.s.	n.s.
HSP70.2	-0.238786	0.00909224	0.0534397	n.s.	n.s.
CTSD	-0.239783	8.12829e-05	0.000990136	n.s.	n.s.
DENR	-0.240044	0.352181	0.655045	n.s.	n.s.
CHID1	-0.24031	0.373567	0.672478	n.s.	n.s.
LMNB2	-0.240496	0.0509649	0.187803	n.s.	n.s.
USP9X	-0.240899	0.397399	0.697748	n.s.	n.s.
FAM162A	-0.242148	0.0293442	0.126121	n.s.	n.s.
PGD	-0.242307	0.0247534	0.111699	n.s.	n.s.
VAT1	-0.242406	0.0243305	0.110002	n.s.	n.s.
HSPB1	-0.24248	2.04374e-05	0.000294774	n.s.	n.s.
MTX1	-0.242639	0.0422149	0.164862	n.s.	n.s.
CAPNS1	-0.24267	0.0205123	0.0972266	n.s.	n.s.
AKR7A2	-0.243662	0.0140586	0.0744408	n.s.	n.s.
NANS	-0.244147	0.418939	0.718062	n.s.	n.s.
PSMF1	-0.244448	0.0874031	0.273615	n.s.	n.s.
[truncated: 352 more rows]

## Sheet: Table S6
STRING pre-ranked enrichment analysis of DM_CKD vs. DM animals from u. Direction "bottom" indicates enrichment in DM_CKD , while "top" indicates enrichment in DM, and "both ends" indicates enrichment on both sides of the ranked data. GO biological processes with FDR < 0.01 and enrichment score > 1 are listed.
#term ID	term description	genes mapped	enrichment score	direction	false discovery rate	method	matching proteins in your input (IDs)	matching proteins in your input (labels)
GO:0006957	Complement activation, alternative pathway	6	6.07258	top	0.00072	afc	9606.ENSP00000245907,9606.ENSP00000263408,9606.ENSP00000322061,9606.ENSP00000356399,9606.ENSP00000360281,9606.ENSP00000416561	C3,C9,C7,CFH,C8B,CFB
GO:0006551	Leucine metabolic process	6	4.95166	bottom	0.00026	afc	9606.ENSP00000265594,9606.ENSP00000322991,9606.ENSP00000343657,9606.ENSP00000363614,9606.ENSP00000364883,9606.ENSP00000418397	MCCC1,BCAT2,MCCC2,HMGCL,AUH,IVD
GO:0006552	Leucine catabolic process	5	4.86878	bottom	0.0013	afc	9606.ENSP00000265594,9606.ENSP00000343657,9606.ENSP00000363614,9606.ENSP00000364883,9606.ENSP00000418397	MCCC1,MCCC2,HMGCL,AUH,IVD
GO:0006956	Complement activation	15	4.51466	top	1.3e-05	afc	9606.ENSP00000225698,9606.ENSP00000245907,9606.ENSP00000263408,9606.ENSP00000263413,9606.ENSP00000278407,9606.ENSP00000299367,9606.ENSP00000315130,9606.ENSP00000322061,9606.ENSP00000356037,9606.ENSP00000356399,9606.ENSP00000360281,9606.ENSP00000378130,9606.ENSP00000396688,9606.ENSP00000416561,9606.ENSP00000417185	C1QBP,C3,C9,C6,SERPING1,C2,CLU,C7,C4BPA,CFH,C8B,CFI,C4A,CFB,VWA1
GO:0006953	Acute-phase response	8	4.51199	top	0.0024	afc	9606.ENSP00000259396,9606.ENSP00000266041,9606.ENSP00000308541,9606.ENSP00000321853,9606.ENSP00000346839,9606.ENSP00000348170,9606.ENSP00000393887,9606.ENSP00000416066	ORM1,ITIH4,F2,SERPINF2,FN1,HP,AHSG,SERPINA1
GO:0002062	Chondrocyte differentiation	8	4.19026	top	0.0056	afc	9606.ENSP00000229795,9606.ENSP00000295550,9606.ENSP00000297848,9606.ENSP00000300527,9606.ENSP00000346550,9606.ENSP00000416330,9606.ENSP00000417185,9606.ENSP00000434412	MAPK14,COL6A3,COL14A1,COL6A2,ANXA6,TGFBI,VWA1,SERPINH1
GO:0002526	Acute inflammatory response	13	3.79647	top	0.00037	afc	9606.ENSP00000253496,9606.ENSP00000259396,9606.ENSP00000264690,9606.ENSP00000266041,9606.ENSP00000308541,9606.ENSP00000321853,9606.ENSP00000346839,9606.ENSP00000348170,9606.ENSP00000356671,9606.ENSP00000356969,9606.ENSP00000378288,9606.ENSP00000393887,9606.ENSP00000416066	F12,ORM1,KLKB1,ITIH4,F2,SERPINF2,FN1,HP,SERPINC1,APOA2,MYLK3,AHSG,SERPINA1
GO:1903510	Mucopolysaccharide metabolic process	15	3.75544	top	8.82e-05	afc	9606.ENSP00000052754,9606.ENSP00000262551,9606.ENSP00000265077,9606.ENSP00000266041,9606.ENSP00000266718,9606.ENSP00000268097,9606.ENSP00000273283,9606.ENSP00000306920,9606.ENSP00000319501,9606.ENSP00000327336,9606.ENSP00000335632,9606.ENSP00000343924,9606.ENSP00000351190,9606.ENSP00000380333,9606.ENSP00000415769	DCN,OGN,VCAN,ITIH4,LUM,HEXA,ITIH1,GLB1,UGDH,BGN,CHP1,PRELP,ITIH2,ITIH5,ITIH3
GO:0006958	Complement activation, classical pathway	12	3.70373	top	0.001	afc	9606.ENSP00000225698,9606.ENSP00000245907,9606.ENSP00000263408,9606.ENSP00000263413,9606.ENSP00000278407,9606.ENSP00000299367,9606.ENSP00000315130,9606.ENSP00000322061,9606.ENSP00000356037,9606.ENSP00000360281,9606.ENSP00000378130,9606.ENSP00000396688	C1QBP,C3,C9,C6,SERPING1,C2,CLU,C7,C4BPA,C8B,CFI,C4A
GO:0009083	Branched-chain amino acid catabolic process	18	3.59438	bottom	1.3e-05	afc	9606.ENSP00000168216,9606.ENSP00000205402,9606.ENSP00000265395,9606.ENSP00000265594,9606.ENSP00000265838,9606.ENSP00000269980,9606.ENSP00000281182,9606.ENSP00000318351,9606.ENSP00000322991,9606.ENSP00000343657,9606.ENSP00000352706,9606.ENSP00000357873,9606.ENSP00000359151,9606.ENSP00000363614,9606.ENSP00000364883,9606.ENSP00000378405,9606.ENSP00000418397,9606.ENSP00000450436	HSD17B10,DLD,HIBADH,MCCC1,ACAT1,BCKDHA,ACAD8,BCKDHB,BCAT2,MCCC2,HIBCH,ACADSB,DBT,HMGCL,AUH,BCKDK,IVD,ALDH6A1
GO:0007597	Blood coagulation, intrinsic pathway	10	3.51475	top	0.0058	afc	9606.ENSP00000205948,9606.ENSP00000218099,9606.ENSP00000225698,9606.ENSP00000253496,9606.ENSP00000261405,9606.ENSP00000264690,9606.ENSP00000265023,9606.ENSP00000278407,9606.ENSP00000308541,9606.ENSP00000323929	APOH,F9,C1QBP,F12,VWF,KLKB1,KNG1,SERPING1,F2,A2M
GO:0002920	Regulation of humoral immune response	24	3.49613	top	5.26e-07	ks	9606.ENSP00000181383,9606.ENSP00000225698,9606.ENSP00000226218,9606.ENSP00000245907,9606.ENSP00000263408,9606.ENSP00000263413,9606.ENSP00000263645,9606.ENSP00000265983,9606.ENSP00000278407,9606.ENSP00000299367,9606.ENSP00000308541,9606.ENSP00000315130,9606.ENSP00000322061,9606.ENSP00000323929,9606.ENSP00000356037,9606.ENSP00000356399,9606.ENSP00000357156,9606.ENSP00000360281,9606.ENSP00000377783,…	CPB2,C1QBP,VTN,C3,C9,C6,CD81,HPX,SERPING1,C2,F2,CLU,C7,A2M,C4BPA,CFH,CD5L,C8B,PROS1,CFI,CD59,C4A,CFB,PHB
GO:0030449	Regulation of complement activation	23	3.48517	top	1.08e-06	ks	9606.ENSP00000181383,9606.ENSP00000225698,9606.ENSP00000226218,9606.ENSP00000245907,9606.ENSP00000263408,9606.ENSP00000263413,9606.ENSP00000263645,9606.ENSP00000278407,9606.ENSP00000299367,9606.ENSP00000308541,9606.ENSP00000315130,9606.ENSP00000322061,9606.ENSP00000323929,9606.ENSP00000356037,9606.ENSP00000356399,9606.ENSP00000357156,9606.ENSP00000360281,9606.ENSP00000377783,9606.ENSP00000378130,…	CPB2,C1QBP,VTN,C3,C9,C6,CD81,SERPING1,C2,F2,CLU,C7,A2M,C4BPA,CFH,CD5L,C8B,PROS1,CFI,CD59,C4A,CFB,PHB
GO:0002455	Humoral immune response mediated by circulating immunoglobulin	13	3.47572	top	0.0012	afc	9606.ENSP00000225698,9606.ENSP00000245907,9606.ENSP00000263408,9606.ENSP00000263413,9606.ENSP00000263645,9606.ENSP00000278407,9606.ENSP00000299367,9606.ENSP00000315130,9606.ENSP00000322061,9606.ENSP00000356037,9606.ENSP00000360281,9606.ENSP00000378130,9606.ENSP00000396688	C1QBP,C3,C9,C6,CD81,SERPING1,C2,CLU,C7,C4BPA,C8B,CFI,C4A
GO:0051216	Cartilage development	14	3.35706	top	0.001	afc	9606.ENSP00000225964,9606.ENSP00000229795,9606.ENSP00000263025,9606.ENSP00000266718,9606.ENSP00000295550,9606.ENSP00000297848,9606.ENSP00000300527,9606.ENSP00000327336,9606.ENSP00000346483,9606.ENSP00000346550,9606.ENSP00000360141,9606.ENSP00000416330,9606.ENSP00000417185,9606.ENSP00000434412	COL1A1,MAPK14,MAPK3,LUM,COL6A3,COL14A1,COL6A2,BGN,DDRGK1,ANXA6,GNAS,TGFBI,VWA1,SERPINH1
GO:0042730	Fibrinolysis	14	3.0382	top	0.0031	afc	9606.ENSP00000181383,9606.ENSP00000232003,9606.ENSP00000253496,9606.ENSP00000264690,9606.ENSP00000278407,9606.ENSP00000306099,9606.ENSP00000306361,9606.ENSP00000308541,9606.ENSP00000308938,9606.ENSP00000321853,9606.ENSP00000336829,9606.ENSP00000346032,9606.ENSP00000377783,9606.ENSP00000401645	CPB2,HRG,F12,KLKB1,SERPING1,FGB,FGA,F2,PLG,SERPINF2,FGG,ANXA2,PROS1,SERPINB2
GO:0030195	Negative regulation of blood coagulation	19	2.98096	top	5.5e-07	ks	9606.ENSP00000181383,9606.ENSP00000205948,9606.ENSP00000226218,9606.ENSP00000232003,9606.ENSP00000234071,9606.ENSP00000252486,9606.ENSP00000253496,9606.ENSP00000264690,9606.ENSP00000265023,9606.ENSP00000278407,9606.ENSP00000306099,9606.ENSP00000306361,9606.ENSP00000308541,9606.ENSP00000308938,9606.ENSP00000321853,9606.ENSP00000336829,9606.ENSP00000346032,9606.ENSP00000377783,9606.ENSP00000401645	CPB2,APOH,VTN,HRG,PROC,APOE,F12,KLKB1,KNG1,SERPING1,FGB,FGA,F2,PLG,SERPINF2,FGG,ANXA2,PROS1,SERPINB2
GO:0016064	Immunoglobulin mediated immune response	15	2.94474	top	0.0031	afc	9606.ENSP00000225698,9606.ENSP00000245907,9606.ENSP00000263408,9606.ENSP00000263413,9606.ENSP00000263645,9606.ENSP00000278407,9606.ENSP00000299367,9606.ENSP00000315130,9606.ENSP00000315630,9606.ENSP00000322061,9606.ENSP00000356037,9606.ENSP00000360281,9606.ENSP00000373620,9606.ENSP00000378130,9606.ENSP00000396688	C1QBP,C3,C9,C6,CD81,SERPING1,C2,CLU,SWAP70,C7,C4BPA,C8B,HSPD1,CFI,C4A
GO:0030203	Glycosaminoglycan metabolic process	18	2.9095	top	0.00073	afc	9606.ENSP00000052754,9606.ENSP00000262551,9606.ENSP00000265077,9606.ENSP00000266041,9606.ENSP00000266718,9606.ENSP00000268097,9606.ENSP00000273283,9606.ENSP00000306920,9606.ENSP00000319501,9606.ENSP00000327336,9606.ENSP00000335632,9606.ENSP00000343924,9606.ENSP00000351190,9606.ENSP00000363603,9606.ENSP00000363827,9606.ENSP00000368678,9606.ENSP00000380333,9606.ENSP00000415769	DCN,OGN,VCAN,ITIH4,LUM,HEXA,ITIH1,GLB1,UGDH,BGN,CHP1,PRELP,ITIH2,FUCA1,HSPG2,AGRN,ITIH5,ITIH3
GO:0050819	Negative regulation of coagulation	20	2.85259	top	6.43e-07	ks	9606.ENSP00000181383,9606.ENSP00000205948,9606.ENSP00000226218,9606.ENSP00000232003,9606.ENSP00000234071,9606.ENSP00000252486,9606.ENSP00000253496,9606.ENSP00000264690,9606.ENSP00000265023,9606.ENSP00000278407,9606.ENSP00000296511,9606.ENSP00000306099,9606.ENSP00000306361,9606.ENSP00000308541,9606.ENSP00000308938,9606.ENSP00000321853,9606.ENSP00000336829,9606.ENSP00000346032,9606.ENSP00000377783,…	CPB2,APOH,VTN,HRG,PROC,APOE,F12,KLKB1,KNG1,SERPING1,ANXA5,FGB,FGA,F2,PLG,SERPINF2,FGG,ANXA2,PROS1,SERPINB2
GO:0006959	Humoral immune response	30	2.72666	top	1.3e-05	ks	9606.ENSP00000225698,9606.ENSP00000229239,9606.ENSP00000231751,9606.ENSP00000232003,9606.ENSP00000245907,9606.ENSP00000254801,9606.ENSP00000263408,9606.ENSP00000263413,9606.ENSP00000263645,9606.ENSP00000265016,9606.ENSP00000265023,9606.ENSP00000278407,9606.ENSP00000284981,9606.ENSP00000299367,9606.ENSP00000306099,9606.ENSP00000306361,9606.ENSP00000308541,9606.ENSP00000315130,9606.ENSP00000322061,…	C1QBP,GAPDH,LTF,HRG,C3,IGJ,C9,C6,CD81,BST1,KNG1,SERPING1,APP,C2,FGB,FGA,F2,CLU,C7,C4BPA,CFH,C8B,ROMO1,CFI,C4A,GPI,CFB,VWA1,RPL30,RPS19
GO:0072378	Blood coagulation, fibrin clot formation	16	2.71335	top	0.0039	afc	9606.ENSP00000205948,9606.ENSP00000218099,9606.ENSP00000225698,9606.ENSP00000253496,9606.ENSP00000261405,9606.ENSP00000264690,9606.ENSP00000264870,9606.ENSP00000265023,9606.ENSP00000278407,9606.ENSP00000306099,9606.ENSP00000306361,9606.ENSP00000308541,9606.ENSP00000323929,9606.ENSP00000331544,9606.ENSP00000336829,9606.ENSP00000364709	APOH,F9,C1QBP,F12,VWF,KLKB1,F13A1,KNG1,SERPING1,FGB,FGA,F2,A2M,FBLN1,FGG,F10
GO:0030193	Regulation of blood coagulation	26	2.58507	top	6.86e-06	ks	9606.ENSP00000181383,9606.ENSP00000205948,9606.ENSP00000226218,9606.ENSP00000232003,9606.ENSP00000234071,9606.ENSP00000252486,9606.ENSP00000253496,9606.ENSP00000260356,9606.ENSP00000264690,9606.ENSP00000265023,9606.ENSP00000278407,9606.ENSP00000301522,9606.ENSP00000306099,9606.ENSP00000306361,9606.ENSP00000308541,9606.ENSP00000308938,9606.ENSP00000321853,9606.ENSP00000336829,9606.ENSP00000339191,…	CPB2,APOH,VTN,HRG,PROC,APOE,F12,THBS1,KLKB1,KNG1,SERPING1,PRDX2,FGB,FGA,F2,PLG,SERPINF2,FGG,CAV1,ANXA2,SERPINC1,PROS1,VKORC1,CD36,SERPINB2,DMTN
GO:0050818	Regulation of coagulation	27	2.50464	top	3.41e-06	ks	9606.ENSP00000181383,9606.ENSP00000205948,9606.ENSP00000226218,9606.ENSP00000232003,9606.ENSP00000234071,9606.ENSP00000252486,9606.ENSP00000253496,9606.ENSP00000260356,9606.ENSP00000264690,9606.ENSP00000265023,9606.ENSP00000278407,9606.ENSP00000296511,9606.ENSP00000301522,9606.ENSP00000306099,9606.ENSP00000306361,9606.ENSP00000308541,9606.ENSP00000308938,9606.ENSP00000321853,9606.ENSP00000336829,…	CPB2,APOH,VTN,HRG,PROC,APOE,F12,THBS1,KLKB1,KNG1,SERPING1,ANXA5,PRDX2,FGB,FGA,F2,PLG,SERPINF2,FGG,CAV1,ANXA2,SERPINC1,PROS1,VKORC1,CD36,SERPINB2,DMTN
GO:0006536	Glutamate metabolic process	11	2.49046	bottom	0.0081	afc	9606.ENSP00000245206,9606.ENSP00000277865,9606.ENSP00000314649,9606.ENSP00000317379,9606.ENSP00000357838,9606.ENSP00000359258,9606.ENSP00000359539,9606.ENSP00000360268,9606.ENSP00000364490,9606.ENSP00000379865,9606.ENSP00000388658	GOT2,GLUD1,ALDH5A1,GLS,OAT,GCLM,GOT1,ALDH18A1,ALDH4A1,ADHFE1,SLC25A12
GO:0061448	Connective tissue development	19	2.446	top	0.0047	afc	9606.ENSP00000196371,9606.ENSP00000225964,9606.ENSP00000229795,9606.ENSP00000263025,9606.ENSP00000265838,9606.ENSP00000266718,9606.ENSP00000295550,9606.ENSP00000297848,9606.ENSP00000300527,9606.ENSP00000327336,9606.ENSP00000346483,9606.ENSP00000346550,9606.ENSP00000360141,9606.ENSP00000360882,9606.ENSP00000414147,9606.ENSP00000416330,9606.ENSP00000417185,9606.ENSP00000429301,9606.ENSP00000434412	OXCT1,COL1A1,MAPK14,MAPK3,ACAT1,LUM,COL6A3,COL14A1,COL6A2,BGN,DDRGK1,ANXA6,GNAS,COL5A1,SPG20,TGFBI,VWA1,PGRMC2,SERPINH1
GO:0061045	Negative regulation of wound healing	23	2.44488	top	1.55e-05	ks	9606.ENSP00000181383,9606.ENSP00000205948,9606.ENSP00000226218,9606.ENSP00000232003,9606.ENSP00000234071,9606.ENSP00000252486,9606.ENSP00000253496,9606.ENSP00000263710,9606.ENSP00000264690,9606.ENSP00000265023,9606.ENSP00000278407,9606.ENSP00000282561,9606.ENSP00000300574,9606.ENSP00000306099,9606.ENSP00000306361,9606.ENSP00000308541,9606.ENSP00000308938,9606.ENSP00000321853,9606.ENSP00000336829,…	CPB2,APOH,VTN,HRG,PROC,APOE,F12,CLASP1,KLKB1,KNG1,SERPING1,GJA1,CRK,FGB,FGA,F2,PLG,SERPINF2,FGG,ANXA2,PROS1,SERPINB2,CLASP2
GO:0009063	Cellular amino acid catabolic process	52	2.17504	bottom	1.55e-05	ks	9606.ENSP00000168216,9606.ENSP00000205402,9606.ENSP00000216465,9606.ENSP00000217426,9606.ENSP00000222214,9606.ENSP00000222673,9606.ENSP00000245206,9606.ENSP00000254878,9606.ENSP00000261714,9606.ENSP00000265395,9606.ENSP00000265594,9606.ENSP00000265838,9606.ENSP00000269980,9606.ENSP00000273588,9606.ENSP00000277865,9606.ENSP00000280097,9606.ENSP00000281182,9606.ENSP00000281243,9606.ENSP00000284031,…	HSD17B10,DLD,GSTZ1,AHCY,GCDH,OGDH,GOT2,HRSP12,BLMH,HIBADH,MCCC1,ACAT1,BCKDHA,AMT,GLUD1,HNMT,ACAD8,QDPR,DDAH1,PCBD1,ALDH5A1,GLS,BCKDHB,SHMT1,BCAT2,THNSL2,SHMT2,DLST,MCCC2,HIBCH,OAT,ACADSB,DDO,DBT,GOT1,HOGA1,HMGCL,ALDH4A1,AUH,DDAH2,AASS,BCKDK,GPT,ADHFE1,FAH,TST,ALDH7A1,PCYOX1,CCBL1,ASRGL1,IVD,ALDH6A1
GO:0034109	Homotypic cell-cell adhesion	21	2.02821	top	0.0015	ks	9606.ENSP00000070846,9606.ENSP00000211998,9606.ENSP00000216181,9606.ENSP00000248553,9606.ENSP00000261590,9606.ENSP00000280904,9606.ENSP00000284878,9606.ENSP00000306099,9606.ENSP00000306361,9606.ENSP00000316029,9606.ENSP00000333994,9606.ENSP00000336829,9606.ENSP00000356275,9606.ENSP00000358866,9606.ENSP00000359025,9606.ENSP00000360141,9606.ENSP00000364935,9606.ENSP00000369129,9606.ENSP00000377508,…	PKP2,VCL,MYH9,HSPB1,DSG2,DSC2,CXADR,FGB,FGA,TLN1,HBB,FGG,CSRP1,FLNA,STXBP3,GNAS,CLIC1,DSP,JUP,ILK,CTNNA3
GO:0002576	Platelet degranulation	57	1.92674	top	2.99e-07	ks	9606.ENSP00000205948,9606.ENSP00000211998,9606.ENSP00000232003,9606.ENSP00000236850,9606.ENSP00000248437,9606.ENSP00000252699,9606.ENSP00000259396,9606.ENSP00000260356,9606.ENSP00000261405,9606.ENSP00000263100,9606.ENSP00000264870,9606.ENSP00000265023,9606.ENSP00000266041,9606.ENSP00000270142,9606.ENSP00000278407,9606.ENSP00000284719,9606.ENSP00000284981,9606.ENSP00000295897,9606.ENSP00000296130,…	APOH,VCL,HRG,APOA1,TUBA4A,ACTN4,ORM1,THBS1,VWF,A1BG,F13A1,KNG1,ITIH4,SOD1,SERPING1,OLA1,APP,ALB,CLEC3B,ANXA5,TMX3,FGB,FGA,PLG,CLU,TLN1,SERPINF2,A2M,GAS6,FGG,FN1,SCCPDH,CYB5R1,QSOX1,TAGLN2,NHLRC2,FLNA,APOOL,PROS1,ACTN1,PSAP,ALDOA,TF,AHSG,CHID1,CD36,LAMP2,ITIH3,SERPINA1,WDR1,DMTN,FAM49B,MANF,PCDH7,ACTN2,PECAM1,TTN
GO:1901606	Alpha-amino acid catabolic process	43	1.90697	bottom	0.00078	ks	9606.ENSP00000205402,9606.ENSP00000216465,9606.ENSP00000217426,9606.ENSP00000222214,9606.ENSP00000222673,9606.ENSP00000245206,9606.ENSP00000254878,9606.ENSP00000261714,9606.ENSP00000265395,9606.ENSP00000265594,9606.ENSP00000265838,9606.ENSP00000273588,9606.ENSP00000277865,9606.ENSP00000280097,9606.ENSP00000281182,9606.ENSP00000281243,9606.ENSP00000284031,9606.ENSP00000299299,9606.ENSP00000317379,…	DLD,GSTZ1,AHCY,GCDH,OGDH,GOT2,HRSP12,BLMH,HIBADH,MCCC1,ACAT1,AMT,GLUD1,HNMT,ACAD8,QDPR,DDAH1,PCBD1,GLS,SHMT1,BCAT2,THNSL2,SHMT2,DLST,MCCC2,HIBCH,OAT,DDO,GOT1,HOGA1,HMGCL,ALDH4A1,AUH,DDAH2,AASS,GPT,ADHFE1,FAH,ALDH7A1,CCBL1,ASRGL1,IVD,ALDH6A1
GO:0061041	Regulation of wound healing	36	1.9058	top	5.38e-05	ks	9606.ENSP00000181383,9606.ENSP00000205948,9606.ENSP00000216181,9606.ENSP00000222256,9606.ENSP00000226218,9606.ENSP00000232003,9606.ENSP00000234071,9606.ENSP00000252486,9606.ENSP00000253496,9606.ENSP00000260356,9606.ENSP00000263710,9606.ENSP00000264690,9606.ENSP00000265023,9606.ENSP00000278407,9606.ENSP00000282561,9606.ENSP00000300574,9606.ENSP00000301522,9606.ENSP00000306099,9606.ENSP00000306361,…	CPB2,APOH,MYH9,RAB3A,VTN,HRG,PROC,APOE,F12,THBS1,CLASP1,KLKB1,KNG1,SERPING1,GJA1,CRK,PRDX2,FGB,FGA,F2,PLG,SERPINF2,FGG,CAV1,ANXA2,MYLK,MTOR,SERPINC1,ANXA1,PROS1,VKORC1,ITGB1,CD36,SERPINB2,CLASP2,DMTN
GO:0030198	Extracellular matrix organization	77	1.83577	top	9.14e-10	ks	9606.ENSP00000052754,9606.ENSP00000216286,9606.ENSP00000222399,9606.ENSP00000222693,9606.ENSP00000225964,9606.ENSP00000226218,9606.ENSP00000230538,9606.ENSP00000237014,9606.ENSP00000246533,9606.ENSP00000252804,9606.ENSP00000252999,9606.ENSP00000258341,9606.ENSP00000260356,9606.ENSP00000261023,9606.ENSP00000261405,9606.ENSP00000262177,9606.ENSP00000264187,9606.ENSP00000264690,9606.ENSP00000265077,…	DCN,NID2,LAMB1,CAV2,COL1A1,VTN,LAMA4,TTR,CAPNS1,PXDN,LAMA5,LAMC1,THBS1,ITGAV,VWF,DNAJB6,NID1,KLKB1,VCAN,LUM,HSD17B12,ITGA1,ABI3BP,APP,ITGA5,CAPN2,COL6A3,COL1A2,COL14A1,COL6A2,COL3A1,FGB,FGA,PLG,SERPINF2,A2M,FBN1,BGN,FBLN1,GAS6,BSG,FGG,CAV1,FBLN5,ANXA2,FN1,COL18A1,MFAP5,COL4A2,QSOX1,DPT,COL5A1,OLFML2A,HSPG2,COL15A1,COL4A1,FLOT1,PRDX4,AGRN,POSTN,EMILIN1,ERO1L,ITGB1,MYH11,LCP1,ITGA6,LAMB2,LAMA2,TNXB…
GO:1903034	Regulation of response to wounding	38	1.79709	top	0.00022	ks	9606.ENSP00000181383,9606.ENSP00000205948,9606.ENSP00000216181,9606.ENSP00000222256,9606.ENSP00000226218,9606.ENSP00000232003,9606.ENSP00000234071,9606.ENSP00000243077,9606.ENSP00000252486,9606.ENSP00000253496,9606.ENSP00000260356,9606.ENSP00000263710,9606.ENSP00000264690,9606.ENSP00000265023,9606.ENSP00000278407,9606.ENSP00000282561,9606.ENSP00000300574,9606.ENSP00000301522,9606.ENSP00000302486,…	CPB2,APOH,MYH9,RAB3A,VTN,HRG,PROC,LRP1,APOE,F12,THBS1,CLASP1,KLKB1,KNG1,SERPING1,GJA1,CRK,PRDX2,MAP2K1,FGB,FGA,F2,PLG,SERPINF2,FGG,CAV1,ANXA2,MYLK,MTOR,SERPINC1,ANXA1,PROS1,VKORC1,ITGB1,CD36,SERPINB2,CLASP2,DMTN
GO:0006635	Fatty acid beta-oxidation	35	1.73342	both ends	0.00078	ks	9606.ENSP00000220764,9606.ENSP00000221418,9606.ENSP00000222214,9606.ENSP00000231887,9606.ENSP00000233710,9606.ENSP00000242592,9606.ENSP00000263702,9606.ENSP00000265838,9606.ENSP00000285093,9606.ENSP00000296424,9606.ENSP00000301729,9606.ENSP00000307697,9606.ENSP00000315013,9606.ENSP00000325136,9606.ENSP00000333664,9606.ENSP00000346173,9606.ENSP00000357535,9606.ENSP00000359871,9606.ENSP00000360541,…	DECR1,ECH1,GCDH,EHHADH,ACADL,ACADS,MECR,ACAT1,ACAA2,BDH2,ECI1,ACOX2,CRAT,HADHB,ACAA1,ETFB,ECHS1,ACADM,CPT2,SCP2,ECHDC2,AUH,ECI2,HADHA,AMACR,CPT1B,ACAD10,ADIPOQ,IVD,HSD17B4,ETFDH,ECHDC1,ACADVL,ETFA,HADH
GO:0007596	Blood coagulation	70	1.71118	top	7.49e-05	ks	9606.ENSP00000078429,9606.ENSP00000181383,9606.ENSP00000205948,9606.ENSP00000211998,9606.ENSP00000215727,9606.ENSP00000215832,9606.ENSP00000216181,9606.ENSP00000218099,9606.ENSP00000225698,9606.ENSP00000225964,9606.ENSP00000232003,9606.ENSP00000234071,9606.ENSP00000235329,9606.ENSP00000248553,9606.ENSP00000251047,9606.ENSP00000253496,9606.ENSP00000261405,9606.ENSP00000262418,9606.ENSP00000263025,…	GNA11,CPB2,APOH,VCL,SERPIND1,MAPK1,MYH9,F9,C1QBP,COL1A1,HRG,PROC,MFN2,HSPB1,LMAN1,F12,VWF,SLC4A1,MAPK3,CAPZA1,EHD2,KLKB1,F13A1,KNG1,PRKAR2A,KIAA1715,RAB5A,SERPING1,ANXA5,COL1A2,COL3A1,FGB,FGA,F2,PLG,PRKACA,TLN1,A2M,FBLN1,GAS6,SERPINA5,HBB,FGG,PTPN11,CAPZA2,CSRP1,SERPINC1,FLNA,STXBP3,PRKACB,GNAS,PABPC4,F10,CLIC1,AK3,PRKAR1A,PROS1,VKORC1,CD59,YWHAZ,ILK,CDC42,CD36,CAPZB,SERPINA1,HGFAC,PIK3R1,AKAP1,E…
GO:0007599	Hemostasis	72	1.65975	top	0.00014	ks	9606.ENSP00000078429,9606.ENSP00000181383,9606.ENSP00000205948,9606.ENSP00000211998,9606.ENSP00000215727,9606.ENSP00000215832,9606.ENSP00000216181,9606.ENSP00000218099,9606.ENSP00000225698,9606.ENSP00000225964,9606.ENSP00000232003,9606.ENSP00000234071,9606.ENSP00000235329,9606.ENSP00000248553,9606.ENSP00000251047,9606.ENSP00000253496,9606.ENSP00000261405,9606.ENSP00000262418,9606.ENSP00000263025,…	GNA11,CPB2,APOH,VCL,SERPIND1,MAPK1,MYH9,F9,C1QBP,COL1A1,HRG,PROC,MFN2,HSPB1,LMAN1,F12,VWF,SLC4A1,MAPK3,CAPZA1,EHD2,KLKB1,F13A1,KNG1,PRKAR2A,KIAA1715,RAB5A,SERPING1,ANXA5,COL1A2,COL3A1,FGB,FGA,F2,PLG,PRKACA,TLN1,A2M,FBLN1,GAS6,SERPINA5,HBB,FGG,PTPN11,CAPZA2,CSRP1,SERPINC1,FLNA,STXBP3,PRKACB,GNAS,PABPC4,ANXA7,F10,CLIC1,AK3,PRKAR1A,PROS1,VKORC1,CD59,YWHAZ,ILK,CDC42,CD36,CAPZB,GPI,SERPINA1,HGFAC,PIK3…
GO:0019395	Fatty acid oxidation	43	1.54492	both ends	0.00078	ks	9606.ENSP00000220764,9606.ENSP00000221418,9606.ENSP00000222214,9606.ENSP00000229795,9606.ENSP00000231887,9606.ENSP00000233710,9606.ENSP00000242592,9606.ENSP00000262430,9606.ENSP00000263038,9606.ENSP00000263383,9606.ENSP00000263702,9606.ENSP00000265838,9606.ENSP00000285093,9606.ENSP00000293230,9606.ENSP00000296412,9606.ENSP00000296424,9606.ENSP00000301729,9606.ENSP00000307697,9606.ENSP00000315013,…	DECR1,ECH1,GCDH,MAPK14,EHHADH,ACADL,ACADS,MLYCD,PHYH,ILVBL,MECR,ACAT1,ACAA2,CYGB,ADH5,BDH2,ECI1,ACOX2,CRAT,HADHB,ACAA1,ALDH3A2,ETFB,ECHS1,ACADM,CPT2,SCP2,ECHDC2,AUH,ECI2,HADHA,AMACR,CPT1B,ACAD10,ADIPOQ,IVD,POR,HSD17B4,ETFDH,ECHDC1,ACADVL,ETFA,HADH
GO:1901605	Alpha-amino acid metabolic process	65	1.52661	bottom	0.00093	ks	9606.ENSP00000040663,9606.ENSP00000205402,9606.ENSP00000216465,9606.ENSP00000217426,9606.ENSP00000222214,9606.ENSP00000222673,9606.ENSP00000234677,9606.ENSP00000245206,9606.ENSP00000254878,9606.ENSP00000260508,9606.ENSP00000261714,9606.ENSP00000265395,9606.ENSP00000265594,9606.ENSP00000265838,9606.ENSP00000273588,9606.ENSP00000274813,9606.ENSP00000277865,9606.ENSP00000280097,9606.ENSP00000281182,…	MRI1,DLD,GSTZ1,AHCY,GCDH,OGDH,SARS,GOT2,HRSP12,CCBL2,BLMH,HIBADH,MCCC1,ACAT1,AMT,MUT,GLUD1,HNMT,ACAD8,QDPR,DDAH1,PCBD1,ASL,ALDH5A1,GLS,SHMT1,BCAT2,THNSL2,ADSSL1,ADI1,SHMT2,DLST,SRR,MCCC2,GFPT1,HIBCH,OAT,DDO,GCLM,GOT1,HOGA1,ALDH18A1,HMGCL,ALDH4A1,AUH,DDAH2,SEPHS1,GART,AASS,NIT2,GPT,APIP,ADHFE1,FAH,SMS,TST,ALDH7A1,SLC25A12,MECP2,CCBL1,ASRGL1,CTPS2,IVD,GMPS,ALDH6A1
GO:0034440	Lipid oxidation	44	1.50712	both ends	0.00053	ks	9606.ENSP00000220764,9606.ENSP00000221418,9606.ENSP00000222214,9606.ENSP00000229795,9606.ENSP00000231887,9606.ENSP00000233710,9606.ENSP00000242592,9606.ENSP00000262430,9606.ENSP00000263038,9606.ENSP00000263383,9606.ENSP00000263702,9606.ENSP00000265838,9606.ENSP00000274793,9606.ENSP00000285093,9606.ENSP00000293230,9606.ENSP00000296412,9606.ENSP00000296424,9606.ENSP00000301729,9606.ENSP00000307697,…	DECR1,ECH1,GCDH,MAPK14,EHHADH,ACADL,ACADS,MLYCD,PHYH,ILVBL,MECR,ACAT1,PLA2G7,ACAA2,CYGB,ADH5,BDH2,ECI1,ACOX2,CRAT,HADHB,ACAA1,ALDH3A2,ETFB,ECHS1,ACADM,CPT2,SCP2,ECHDC2,AUH,ECI2,HADHA,AMACR,CPT1B,ACAD10,ADIPOQ,IVD,POR,HSD17B4,ETFDH,ECHDC1,ACADVL,ETFA,HADH
GO:0009062	Fatty acid catabolic process	47	1.44334	both ends	7.97e-05	ks	9606.ENSP00000220764,9606.ENSP00000221418,9606.ENSP00000222214,9606.ENSP00000231887,9606.ENSP00000233710,9606.ENSP00000242592,9606.ENSP00000243167,9606.ENSP00000244217,9606.ENSP00000244289,9606.ENSP00000263038,9606.ENSP00000263383,9606.ENSP00000263702,9606.ENSP00000265838,9606.ENSP00000274813,9606.ENSP00000285093,9606.ENSP00000296424,9606.ENSP00000301729,9606.ENSP00000307697,9606.ENSP00000315013,…	DECR1,ECH1,GCDH,EHHADH,ACADL,ACADS,FAAH,MCEE,LIPE,PHYH,ILVBL,MECR,ACAT1,MUT,ACAA2,BDH2,ECI1,ACOX2,CRAT,HADHB,ACAA1,ALDH3A2,ETFB,ECHS1,ACADM,CPT2,SCP2,ECHDC2,LYPLA2,AUH,PCCA,ECI2,HADHA,AMACR,CPT1B,ABHD16A,NUDT19,ACAD10,ADIPOQ,IVD,PCCB,HSD17B4,ETFDH,ECHDC1,ACADVL,ETFA,HADH
GO:0042060	Wound healing	96	1.38001	top	6.34e-05	ks	9606.ENSP00000052754,9606.ENSP00000078429,9606.ENSP00000181383,9606.ENSP00000205948,9606.ENSP00000211998,9606.ENSP00000215727,9606.ENSP00000215832,9606.ENSP00000216181,9606.ENSP00000218099,9606.ENSP00000222256,9606.ENSP00000225698,9606.ENSP00000225964,9606.ENSP00000232003,9606.ENSP00000234071,9606.ENSP00000235329,9606.ENSP00000248553,9606.ENSP00000251047,9606.ENSP00000253496,9606.ENSP00000261405,…	DCN,GNA11,CPB2,APOH,VCL,SERPIND1,MAPK1,MYH9,F9,RAB3A,C1QBP,COL1A1,HRG,PROC,MFN2,HSPB1,LMAN1,F12,VWF,SLC4A1,MAPK3,CAPZA1,EHD2,MCAM,KLKB1,F13A1,KNG1,PRKAR2A,KIAA1715,RAB5A,SERPING1,RHOC,ITGA5,ANXA5,COL1A2,COL3A1,FGB,FGA,F2,PLG,PRKACA,CASP3,TLN1,PLEC,A2M,FBLN1,GAS6,SERPINA5,HBB,FGG,MIA3,PTPN11,CAV3,ANXA6,FN1,TPM1,MYH10,MTOR,MACF1,CAPZA2,CSRP1,SERPINC1,FLNA,STXBP3,PRKACB,GNAS,COL5A1,PABPC4,F10,CLIC1,…
GO:0050878	Regulation of body fluid levels	95	1.34771	top	9.12e-05	ks	9606.ENSP00000078429,9606.ENSP00000181383,9606.ENSP00000205948,9606.ENSP00000211998,9606.ENSP00000215727,9606.ENSP00000215832,9606.ENSP00000216181,9606.ENSP00000218099,9606.ENSP00000219240,9606.ENSP00000225698,9606.ENSP00000225964,9606.ENSP00000226218,9606.ENSP00000226760,9606.ENSP00000232003,9606.ENSP00000232607,9606.ENSP00000234071,9606.ENSP00000235329,9606.ENSP00000245206,9606.ENSP00000248553,…	GNA11,CPB2,APOH,VCL,SERPIND1,MAPK1,MYH9,F9,DHODH,C1QBP,COL1A1,VTN,WFS1,HRG,UMPS,PROC,MFN2,GOT2,HSPB1,LMAN1,APOE,F12,THBS1,VWF,SLC4A1,MAPK3,CAPZA1,EHD2,KLKB1,F13A1,KNG1,PRKAR2A,KIAA1715,RAB5A,SERPING1,GJA1,AKR1B1,ANXA5,COL1A2,PRDX2,COL3A1,FGB,FGA,F2,PLG,PRKACA,GNAI2,TLN1,SERPINF2,A2M,FBLN1,GAS6,SERPINA5,HBB,FGG,NME1,STARD7,CAV1,PTPN11,ANXA2,MT-CO2,CAPZA2,CSRP1,SERPINC1,COPA,MTX1,FLNA,STXBP3,PRKACB…
GO:0009611	Response to wounding	108	1.33948	top	5.31e-05	ks	9606.ENSP00000052754,9606.ENSP00000078429,9606.ENSP00000181383,9606.ENSP00000205948,9606.ENSP00000211998,9606.ENSP00000215727,9606.ENSP00000215832,9606.ENSP00000215909,9606.ENSP00000216181,9606.ENSP00000218099,9606.ENSP00000222256,9606.ENSP00000225698,9606.ENSP00000225964,9606.ENSP00000232003,9606.ENSP00000234071,9606.ENSP00000235329,9606.ENSP00000236850,9606.ENSP00000248553,9606.ENSP00000251047,…	DCN,GNA11,CPB2,APOH,VCL,SERPIND1,MAPK1,LGALS1,MYH9,F9,RAB3A,C1QBP,COL1A1,HRG,PROC,MFN2,APOA1,HSPB1,LMAN1,F12,VWF,SLC4A1,MAPK3,CAPZA1,EHD2,MCAM,KLKB1,F13A1,KNG1,NRP1,PRKAR2A,SOD1,KIAA1715,RAB5A,SERPING1,RHOC,ITGA5,ANXA5,MAP1B,COL1A2,COL3A1,CTNNA1,ARF4,FGB,FGA,F2,PLG,PRKACA,CASP3,TLN1,PLEC,A2M,FBLN1,GAS6,SERPINA5,HBB,FGG,MIA3,PTPN11,CAV3,DPYSL3,ANXA6,FN1,TPM1,MYH10,MTOR,MACF1,CAPZA2,CSRP1,SERPINC1,…
GO:0002697	Regulation of immune effector process	63	1.32463	top	0.0079	ks	9606.ENSP00000181383,9606.ENSP00000215754,9606.ENSP00000225698,9606.ENSP00000226218,9606.ENSP00000229795,9606.ENSP00000236850,9606.ENSP00000245907,9606.ENSP00000263025,9606.ENSP00000263202,9606.ENSP00000263408,9606.ENSP00000263413,9606.ENSP00000263645,9606.ENSP00000264198,9606.ENSP00000265983,9606.ENSP00000278407,9606.ENSP00000280377,9606.ENSP00000282412,9606.ENSP00000288266,9606.ENSP00000299367,…	CPB2,MIF,C1QBP,VTN,MAPK14,APOA1,C3,MAPK3,UFD1L,C9,C6,CD81,MUL1,HPX,SERPING1,USP15,PPM1B,APPL1,C2,CRK,FADD,F2,PRKDC,CLU,STX4,C7,A2M,KARS,NPLOC4,RTN4,HMGB1,PCBP2,TFRC,STAT1,C4BPA,CFH,DHX9,STX7,APOA2,CD5L,RAP1A,C8B,RBP4,ANXA1,SERPINB9,DDX1,HSPD1,AP1G1,PROS1,CFI,DAK,CD59,NLRX1,C4A,CD36,MAVS,HK1,GPI,CFB,FAM49B,APPL2,RPS19,PHB
GO:0043648	Dicarboxylic acid metabolic process	40	1.26913	bottom	0.0061	ks	9606.ENSP00000205402,9606.ENSP00000222673,9606.ENSP00000236959,9606.ENSP00000245206,9606.ENSP00000253792,9606.ENSP00000256441,9606.ENSP00000260508,9606.ENSP00000263038,9606.ENSP00000264932,9606.ENSP00000267436,9606.ENSP00000277865,9606.ENSP00000313432,9606.ENSP00000314649,9606.ENSP00000315351,9606.ENSP00000317379,9606.ENSP00000318868,9606.ENSP00000321070,9606.ENSP00000327070,9606.ENSP00000331897,…	DLD,OGDH,ATIC,GOT2,ACLY,MRPS36,CCBL2,PHYH,SDHA,L2HGDH,GLUD1,GRHPR,ALDH5A1,D2HGDH,GLS,SHMT1,ME2,MDH2,IDH2,ADSSL1,SHMT2,DLST,FH,OAT,DDO,GCLM,GOT1,HOGA1,ALDH18A1,ALDH4A1,SDHB,SUCLA2,NIT2,ADHFE1,SLC25A12,IDH1,SUCLG2,MDH1,ME3,ACSF3
GO:0046395	Carboxylic acid catabolic process	110	1.26333	both ends	5.36e-06	ks	9606.ENSP00000168216,9606.ENSP00000205402,9606.ENSP00000216465,9606.ENSP00000217426,9606.ENSP00000220764,9606.ENSP00000221418,9606.ENSP00000222214,9606.ENSP00000222381,9606.ENSP00000222673,9606.ENSP00000231887,9606.ENSP00000233710,9606.ENSP00000242592,9606.ENSP00000243167,9606.ENSP00000244217,9606.ENSP00000244289,9606.ENSP00000245206,9606.ENSP00000254878,9606.ENSP00000261714,9606.ENSP00000263038,…	HSD17B10,DLD,GSTZ1,AHCY,DECR1,ECH1,GCDH,PON1,OGDH,EHHADH,ACADL,ACADS,FAAH,MCEE,LIPE,GOT2,HRSP12,BLMH,PHYH,ILVBL,MECR,HIBADH,MCCC1,ACAT1,SORD,HEXA,BCKDHA,PGD,ABHD10,AMT,MUT,GLUD1,HNMT,ACAD8,QDPR,DDAH1,ACAA2,GNPDA2,BDH2,CRYL1,PCBD1,LDHD,ECI1,DCXR,ACOX2,ALDH5A1,CRAT,GLS,BCKDHB,SHMT1,BCAT2,HADHB,THNSL2,ACAA1,SHMT2,DLST,CHP1,MCCC2,ALDH3A2,ETFB,HIBCH,ECHS1,OAT,ACADSB,DDO,DBT,GOT1,HOGA1,ACADM,CPT2,SCP2,…
GO:0030258	Lipid modification	50	1.2421	both ends	0.0092	ks	9606.ENSP00000220764,9606.ENSP00000221418,9606.ENSP00000222214,9606.ENSP00000229795,9606.ENSP00000231887,9606.ENSP00000233710,9606.ENSP00000242592,9606.ENSP00000261407,9606.ENSP00000262430,9606.ENSP00000263038,9606.ENSP00000263383,9606.ENSP00000263702,9606.ENSP00000265838,9606.ENSP00000274793,9606.ENSP00000285093,9606.ENSP00000293230,9606.ENSP00000296412,9606.ENSP00000296424,9606.ENSP00000301729,…	DECR1,ECH1,GCDH,MAPK14,EHHADH,ACADL,ACADS,LPCAT3,MLYCD,PHYH,ILVBL,MECR,ACAT1,PLA2G7,ACAA2,CYGB,ADH5,BDH2,ECI1,ACOX2,CRAT,HADHB,ACAA1,ALDH3A2,ETFB,AGK,ECHS1,ACADM,CPT2,SCP2,ECHDC2,AUH,ECI2,HADHA,AMACR,SACM1L,CPT1B,ACAD10,ADIPOQ,IMPA1,IVD,POR,HSD17B4,ETFDH,PIK3R1,EPHX2,ECHDC1,ACADVL,ETFA,HADH
GO:0006520	Cellular amino acid metabolic process	112	1.2292	bottom	0.0003	ks	9606.ENSP00000040663,9606.ENSP00000168216,9606.ENSP00000205402,9606.ENSP00000216465,9606.ENSP00000216951,9606.ENSP00000217426,9606.ENSP00000222214,9606.ENSP00000222673,9606.ENSP00000223029,9606.ENSP00000230771,9606.ENSP00000231572,9606.ENSP00000234677,9606.ENSP00000244137,9606.ENSP00000244571,9606.ENSP00000245206,9606.ENSP00000254878,9606.ENSP00000256854,9606.ENSP00000256999,9606.ENSP00000257347,…	MRI1,HSD17B10,DLD,GSTZ1,GSS,AHCY,GCDH,OGDH,AIMP2,HARS2,RARS,SARS,PEPD,AARS2,GOT2,HRSP12,NARS,FOLH1,CARS2,CCBL2,BLMH,AARS,MARS,DARS,HIBADH,MCCC1,ACAT1,BCKDHA,AMT,MUT,GLUD1,HNMT,ACAD8,QDPR,FARSB,MARS2,DDAH1,PCBD1,FN3K,ASL,QARS,ALDH5A1,FARS2,GLS,BCKDHB,SHMT1,FARSA,YARS2,BCAT2,KARS,THNSL2,ADSSL1,ADI1,SHMT2,DLST,SRR,MCCC2,PPA2,WARS,GFPT1,HIBCH,DARS2,IARS2,EPRS,OAT,ACADSB,DDO,TARS2,DBT,GCLM,GOT1,HOGA1,…
GO:0072329	Monocarboxylic acid catabolic process	57	1.20261	both ends	0.00031	ks	9606.ENSP00000220764,9606.ENSP00000221418,9606.ENSP00000222214,9606.ENSP00000231887,9606.ENSP00000233710,9606.ENSP00000242592,9606.ENSP00000243167,9606.ENSP00000244217,9606.ENSP00000244289,9606.ENSP00000263038,9606.ENSP00000263383,9606.ENSP00000263702,9606.ENSP00000265838,9606.ENSP00000267814,9606.ENSP00000270776,9606.ENSP00000274813,9606.ENSP00000285093,9606.ENSP00000296424,9606.ENSP00000298248,…	DECR1,ECH1,GCDH,EHHADH,ACADL,ACADS,FAAH,MCEE,LIPE,PHYH,ILVBL,MECR,ACAT1,SORD,PGD,MUT,ACAA2,BDH2,CRYL1,LDHD,ECI1,DCXR,ACOX2,ALDH5A1,CRAT,HADHB,ACAA1,ALDH3A2,ETFB,ECHS1,HOGA1,ACADM,CPT2,SCP2,ECHDC2,AKR1A1,LYPLA2,AUH,PCCA,ECI2,HADHA,AMACR,CPT1B,ABHD16A,NUDT19,FAH,ACAD10,ADIPOQ,ASRGL1,IVD,PCCB,HSD17B4,ETFDH,ECHDC1,ACADVL,ETFA,HADH
GO:0007160	Cell-matrix adhesion	30	1.1354	top	0.00078	ks	9606.ENSP00000211998,9606.ENSP00000216286,9606.ENSP00000226218,9606.ENSP00000261023,9606.ENSP00000264187,9606.ENSP00000270233,9606.ENSP00000282588,9606.ENSP00000284240,9606.ENSP00000304408,9606.ENSP00000306099,9606.ENSP00000306361,9606.ENSP00000324422,9606.ENSP00000336829,9606.ENSP00000342858,9606.ENSP00000344456,9606.ENSP00000345008,9606.ENSP00000346839,9606.ENSP00000360293,9606.ENSP00000364585,…	VCL,NID2,VTN,ITGAV,NID1,BCAM,ITGA1,THY1,COL3A1,FGB,FGA,ZYX,FGG,FERMT2,CTNNB1,FBLN5,FN1,SORBS1,RCC2,CTTN,EMILIN1,ACTN1,ITGB1,ILK,ITGA6,RHOA,DAG1,ACTN2,ITGA7,PECAM1
GO:0031589	Cell-substrate adhesion	45	1.0789	top	0.00073	ks	9606.ENSP00000211998,9606.ENSP00000216286,9606.ENSP00000219150,9606.ENSP00000222399,9606.ENSP00000226218,9606.ENSP00000240123,9606.ENSP00000252999,9606.ENSP00000258341,9606.ENSP00000261023,9606.ENSP00000261405,9606.ENSP00000264187,9606.ENSP00000265371,9606.ENSP00000267257,9606.ENSP00000270233,9606.ENSP00000282588,9606.ENSP00000284240,9606.ENSP00000293379,9606.ENSP00000304408,9606.ENSP00000306099,…	VCL,NID2,CORO1A,LAMB1,VTN,SORBS3,LAMA5,LAMC1,ITGAV,VWF,NID1,NRP1,PXN,BCAM,ITGA1,THY1,ITGA5,COL3A1,FGB,FGA,BVES,ZYX,GAS6,PARVA,FGG,FERMT2,CTNNB1,FBLN5,FN1,SORBS1,RCC2,CTTN,EMILIN1,ACTN1,TGFB1I1,ITGB1,ILK,PARVB,ITGA6,LAMB2,RHOA,DAG1,ACTN2,ITGA7,PECAM1
GO:0044242	Cellular lipid catabolic process	64	1.07289	both ends	0.00037	ks	9606.ENSP00000220764,9606.ENSP00000221418,9606.ENSP00000222214,9606.ENSP00000227667,9606.ENSP00000231887,9606.ENSP00000233242,9606.ENSP00000233710,9606.ENSP00000242592,9606.ENSP00000243077,9606.ENSP00000243167,9606.ENSP00000244217,9606.ENSP00000244289,9606.ENSP00000249396,9606.ENSP00000256104,9606.ENSP00000263038,9606.ENSP00000263383,9606.ENSP00000263702,9606.ENSP00000265052,9606.ENSP00000265838,…	DECR1,ECH1,GCDH,APOC3,EHHADH,APOB,ACADL,ACADS,LRP1,FAAH,MCEE,LIPE,SIRT2,FABP4,PHYH,ILVBL,MECR,MGLL,ACAT1,PLA2G7,MUT,ACAA2,BDH2,FABP5,ECI1,ACOX2,CRAT,HADHB,ACAA1,PRDX6,ALDH3A2,ETFB,APOA2,ECHS1,ACADM,CPT2,SCP2,ECHDC2,SGPL1,FABP3,FUCA1,LYPLA2,AUH,PCCA,ECI2,HADHA,ASAH1,AMACR,PSAP,CPT1B,ABHD16A,NUDT19,PNPLA7,ACAD10,ADIPOQ,PPT1,IVD,PCCB,HSD17B4,ETFDH,ECHDC1,ACADVL,ETFA,HADH

## Sheet: Table S7 
Primers for RT PCR
	Forward	Reverse
GAPDH	GCTCATTTCCTCGTACGAC	GAGGGCCTCTCTCCTC
HPRT	GGACTTGAATCATGTTTGTG	CAGATGTTTCCAAACTCAAC
CD36	CTCACTTGCGCATGATCCAA	AGTTGCAGGGACACTCATGA
GPX3	TTTGAACCCTTTGGCCTCGT	TGGTCGGACATACCTGAGAGT
PPARa	CAGCAATAACCCGCCTTTCG	CTCCTTGTTCTGGATGCCGT
SOD2	TGAAGTTCAACGGTGGAGGC	TTCCAGCAATTCCCCTTTGGG
COl1A2	AGACATCCCACCAGTCACCT	TCACGTCATCGCACAACACA
MMP2	AGG ACA TCA GCG GTA AGA CC	GGT AGA GGT AGA CCA GCG GA
MMP9	TCGACGTGAAGACGCAGAAG	ACCTGATTCACCTCGTTCCG
TIMP1	GATCTATGCTGCTGGCTGTGA	GTCTGTCCACAAGCAGTGAGT
Col6A1	GATCACGGAGAACAGTGCCA	GACCGTGAGGTTCTGCTTCA
CPT1B	ACGTCTCCAGCAAGTTCTCA	AACTTGGAAGAGATCGGCGA
Antibodies	Company	Catalogue number
eNOS	PA1-037	Invitrogen
VEGF	MA1-16629	Invitrogen
GAPDH	437000	Invitrogen
peNOS	PA5-17917	Invitrogen

## Sheet: Table S8
	Group	gender	weight Body	Glucose on the final day of experiment(mg/dl)	Lactate on the final day of experiment 'mmol/l'	No of days insulin recieved	lantus IU max/end	Novorapid IU max/end	mean Measuments Glucose mg/ml	Days between CKD and start insulin
1	DM	m	42.5	164	3.23	0	0	0	141.8
2	DM	f	66	350	2.83	27	2	0	241.5
3	DM	f	62.5	292	1.95	117	20	9	335.5
4	DM	f	56.5	333	1.33	0	0	9	333
5	DM	m	70	324	1.75	6	5	10	360.4
6	DM	m	67	336	1.49	7	3	10	436.1
7	DM	m	72	284	1.31	0	0	0	197
8	DM	f	101	197	1.35	0	0	0	242.9
9	DM	m	124	240	1.13	0	0	0	254.8
10	DM	m	84	321	1.22	0	0	0	275.3
11	DM	f	73	279	2.04	159	15	4	327.4
12	DM	m	75	348	2.15	33	13	8	314.8
13	DM	m	65	306	316	32	14	16	381.8
14	DM	m	92	122	0.87	0	0	0	200.6
15	DM	f	98	366	0.74	6	1	3	327.9
Average DM			76.5667	284.133	22.626	25.8	4.86667	4.6	291.387
1	DM_CKD	f	66	242	1.22	91	17	13	335.8	13
2	DM_CKD	m	74.5	265	3.01	44	17	11	308	46
3	DM_CKD	m	75	229	1.22	51	16	10	282.4	42
4	DM_CKD	f	60	271	1.1	103	20	8	309.7	-4
5	DM_CKD	m	74	340	1.68	97	5	0	215.9	2
6	DM_CKD	f	79	374	1.65	92	27	8	309.3	36
7	DM_CKD	f	79	379	1.83	93	40	12	299.9	35
8	DM_CKD	f	86	153	1.7	125	50	20	373.5	26
9	DM_CKD	f	83	182	1.42	126	28	2	313.3	27
10	DM_CKD	f	85	133	1.68	116	26	8	321.9	49
11	DM_CKD	m	58	298	1.6	17	2	0	261.4	100
Average DM_CKD			74.5	260.545	1.64636	86.8182	22.5455	8.36364	302.827	33.8182
1	WT	f	76.5	102	5.7
2	WT	f	75	96	2.65
3	WT	f	86	85	0.92
4	WT	f	109	120	1.71
5	WT	m	70	116	1.14
6	WT	m	73	104	1.23
7	WT	m	84	109	2.14
8	WT	m	74	111	1.71
9	WT	f	104	81	1.18
10	WT	f	106	95	1
11	WT	f	93	99	1.26
12	WT	f	70	116	1.71
13	WT	m	73	137	1.76
14	WT	f	114	92	1.16
15	WT	f	116	98	0.99
Average WT			88.2333	104.067	1.75067

## Sheet: Table S9 
ID	DM		HFpEF (1-HFpEF, 0 - NF)	Gender (1F,0M)	PC1 Loading	Age	BMI	Race (0-White, 1-Black, 2 - Hispanic)	HTN	DM	CAD	ACE_ARB	BB	Loop	SBP	DBP	LVEF	Lvedd	LVMi	NT proBNP	HbA1c	Cr	eGFR	RA pressure	PA Systolic Pressure	PA Diastolic Pressure	Mean PA Pressure	PCWP	CO	CI	PVR	RAP/PCWP	PAPi	E'	E/E'	E/A	TAPSE
DM CKD cluster
HumanHFpEF_3	1		1	1	0	51	35.8	0	1	1	0	0	0	1	169	60	65	4.5	91.6	741	8.1	2.1	24	12	52	28	36	28	7.9	3.52	1.01266	0.428571	2	7.27	20.08	1.3	2.69
HumanHFpEF_4	1		1	1	0	41	47.8	1	1	1	0	1	0	1	162	67	75	3.44	66.6	794	6.8	2.5	23	3	42	12	33	7	6.53	3.26	3.98162	0.428571	10
HumanHFpEF_5	1		1	1	0	61	44.3	1	1	1	0	0	1	1	108	55	65	4.49	76.5	220	6.1	1	71	6	35	12	19	9	4.87	2.25	2.05339	0.666667	3.83333	7.67	10	1.11	1.7
Con cluster1
HumanControl_2	0		0	0	NF	58	30.8	0	0	0	0	0	0	0			65		129.488			1	87
HumanControl_3	0		0	0	NF	61	35.8	2	0	0	0	0	0	0			60		102.105			0.79	101
HumanControl_4	0		0	0	NF	39	21	0	0	0	0	0	1	0			60	4.5	136.694			0.7	120
HumanControl_5	0		0	1	NF	63	20.1	0	1	0	0	0	0	0			60	3.6	85.0001			0.87	75
Con cluster2
HumanControl 6	0		0	1	NF	56	26.99	0	1	0	0	0	0	0			85	4	95.35			0.52	119
HumanControl_8	0		0	1	NF	55	23.2	0	1	0	0	0	0	0			65	3.9	139.657			0.77	91
Gene name	P.Value	adj.P.Val	B	diff_abundant
H2AFX	6.26772e-07	0.000315017	6.61572	downregulated in HFpEF with DM and CKD
NID1	3.07393e-05	0.00107588	3.03672	downregulated in HFpEF with DM and CKD
LAMB1	0.00024554	0.00301134	0.939233	downregulated in HFpEF with DM and CKD
H3F3A	0.0136443	0.0381675	-3.21946	downregulated in HFpEF with DM and CKD
CXCL12	0.00027794	0.00325571	0.811841	downregulated in HFpEF with DM and CKD
NID2	0.000325007	0.00355874	0.650786	downregulated in HFpEF with DM and CKD
LTBP1	4.82612e-06	0.000788267	4.81331	downregulated in HFpEF with DM and CKD
EFEMP1	7.51431e-06	0.000790288	4.39884	downregulated in HFpEF with DM and CKD
PDGFC	6.42892e-07	0.000315017	6.59454	downregulated in HFpEF with DM and CKD
LAMA5	0.000608044	0.00469199	0.00345838	downregulated in HFpEF with DM and CKD
THBS2	2.34333e-05	0.00101773	3.30369	downregulated in HFpEF with DM and CKD
NME3	1.74916e-05	0.000917596	3.58909	downregulated in HFpEF with DM and CKD
ARF1;ARF3	3.78324e-06	0.000741514	5.03802	downregulated in HFpEF with DM and CKD
EMILIN2	0.000351749	0.0037066	0.569283	downregulated in HFpEF with DM and CKD
FBN1	0.000163796	0.00239581	1.35391	downregulated in HFpEF with DM and CKD
DEPDC1	0.000286751	0.00330607	0.779734	downregulated in HFpEF with DM and CKD
NDUFA10	1.4433e-06	0.000565774	5.90278	downregulated in HFpEF with DM and CKD
SURF4	1.35595e-05	0.000830521	3.83554	downregulated in HFpEF with DM and CKD
MFGE8	1.75044e-06	0.000571812	5.73298	downregulated in HFpEF with DM and CKD
PTX3	6.32111e-05	0.00146764	2.31866	downregulated in HFpEF with DM and CKD
FECH	0.00674543	0.0231542	-2.49501	downregulated in HFpEF with DM and CKD
NPR3	0.000573359	0.0045646	0.0642988	downregulated in HFpEF with DM and CKD
COL12A1	3.02412e-06	0.000658586	5.24261	downregulated in HFpEF with DM and CKD
ACSL1	2.79016e-06	0.000658586	5.31564	downregulated in HFpEF with DM and CKD
SOAT1	0.000662498	0.0049561	-0.0854321	downregulated in HFpEF with DM and CKD
CLEC11A	3.68103e-05	0.00118276	2.85836	downregulated in HFpEF with DM and CKD
LAMC1	0.000183694	0.00250028	1.2367	downregulated in HFpEF with DM and CKD
BMP1	0.00170371	0.00892855	-1.06668	downregulated in HFpEF with DM and CKD
SERPING1	0.00596361	0.0211751	-2.36764	downregulated in HFpEF with DM and CKD
EHD2	3.95968e-05	0.00124407	2.78592	downregulated in HFpEF with DM and CKD
DCN	8.00362e-05	0.00165945	2.0811	downregulated in HFpEF with DM and CKD
POSTN	0.000110869	0.00194021	1.75131	downregulated in HFpEF with DM and CKD
MMP14	0.00525355	0.0196314	-2.23641	downregulated in HFpEF with DM and CKD
SRPX	0.000119389	0.00196641	1.67611	downregulated in HFpEF with DM and CKD
GPX1	6.51918e-06	0.000790288	4.53261	downregulated in HFpEF with DM and CKD
ERAP1	1.07163e-05	0.000790288	4.0615	downregulated in HFpEF with DM and CKD
PRKACA	5.22122e-05	0.00134652	2.51022	downregulated in HFpEF with DM and CKD
PAPSS2	9.05512e-06	0.000790288	4.22211	downregulated in HFpEF with DM and CKD
EMC3	4.44848e-06	0.000788267	4.88878	downregulated in HFpEF with DM and CKD
TMEM165	0.000547205	0.00447328	0.112643	downregulated in HFpEF with DM and CKD
ITM2B	0.0175717	0.0462911	-3.47744	downregulated in HFpEF with DM and CKD
NNMT	1.17036e-05	0.000790288	3.97708	downregulated in HFpEF with DM and CKD
MAGT1	9.49968e-06	0.000790288	4.17651	downregulated in HFpEF with DM and CKD
NUCKS1	0.00510265	0.0193447	-2.20623	downregulated in HFpEF with DM and CKD
S100A6	0.000497096	0.00425462	0.212034	downregulated in HFpEF with DM and CKD
MAOB	0.00100044	0.00617261	-0.513211	downregulated in HFpEF with DM and CKD
ESD	5.8542e-06	0.000790288	4.63343	downregulated in HFpEF with DM and CKD
EHD4	4.17765e-05	0.00125972	2.73264	downregulated in HFpEF with DM and CKD
DBT	0.000101427	0.0018933	1.84159	downregulated in HFpEF with DM and CKD
APP	4.82815e-05	0.00131433	2.58842	downregulated in HFpEF with DM and CKD
VCAN	1.326e-05	0.000830521	3.85706	downregulated in HFpEF with DM and CKD
IVD	1.77901e-05	0.000917596	3.57264	downregulated in HFpEF with DM and CKD
ERP44	4.99892e-05	0.00132143	2.55371	downregulated in HFpEF with DM and CKD
LRP1	0.0116562	0.0339466	-3.05819	downregulated in HFpEF with DM and CKD
EPHX1	1.01958e-05	0.000790288	4.10908	downregulated in HFpEF with DM and CKD
ATP6V1H	0.000576582	0.0045646	0.0584938	downregulated in HFpEF with DM and CKD
NDUFS7	0.000173087	0.00245714	1.29753	downregulated in HFpEF with DM and CKD
NDUFS6	0.000752278	0.00540097	-0.21723	downregulated in HFpEF with DM and CKD
LOXL2	0.000266182	0.0031812	0.856288	downregulated in HFpEF with DM and CKD
DNAJC13	7.22958e-05	0.0015586	2.18362	downregulated in HFpEF with DM and CKD
PLOD1	0.000168427	0.00243752	1.32542	downregulated in HFpEF with DM and CKD
RHOT2	0.00404996	0.0164346	-1.96666	downregulated in HFpEF with DM and CKD
LOX	0.00727678	0.024506	-2.57332	downregulated in HFpEF with DM and CKD
TGFBI	2.6006e-05	0.00101943	3.20145	downregulated in HFpEF with DM and CKD
HSPG2	0.00038953	0.00385596	0.46402	downregulated in HFpEF with DM and CKD
NSUN2	1.60391e-05	0.00088548	3.67321	downregulated in HFpEF with DM and CKD
STXBP2	0.00015808	0.00236517	1.39017	downregulated in HFpEF with DM and CKD
GPD2	0.0029266	0.0128039	-1.62927	downregulated in HFpEF with DM and CKD
PBXIP1	0.00263686	0.0119955	-1.52091	downregulated in HFpEF with DM and CKD
EMILIN1	0.000744714	0.00536632	-0.206747	downregulated in HFpEF with DM and CKD
ROMO1	0.000231414	0.00290751	1.00006	downregulated in HFpEF with DM and CKD
RAB27A	0.00461342	0.0180846	-2.10177	downregulated in HFpEF with DM and CKD
NDUFB8	4.74826e-05	0.00131079	2.60508	downregulated in HFpEF with DM and CKD
SERPINE1	2.78735e-05	0.00105062	3.13322	downregulated in HFpEF with DM and CKD
BZW1	0.00562231	0.0203316	-2.30665	downregulated in HFpEF with DM and CKD
SEC11A	0.00146359	0.00808069	-0.908688	downregulated in HFpEF with DM and CKD
PDXK	0.00111059	0.00657632	-0.621747	downregulated in HFpEF with DM and CKD
B2M	0.00368405	0.015396	-1.86837	downregulated in HFpEF with DM and CKD
RAB1B	9.06589e-06	0.000790288	4.22098	downregulated in HFpEF with DM and CKD
FAM120A	0.000928667	0.00593429	-0.435886	downregulated in HFpEF with DM and CKD
PPA2	1.49078e-05	0.000859389	3.74402	downregulated in HFpEF with DM and CKD
SDHB	1.20962e-05	0.000790288	3.94541	downregulated in HFpEF with DM and CKD
POFUT1	2.40146e-05	0.00101773	3.27967	downregulated in HFpEF with DM and CKD
SQRDL	9.47657e-05	0.00180331	1.91039	downregulated in HFpEF with DM and CKD
NT5DC2	0.000227465	0.00288915	1.01772	downregulated in HFpEF with DM and CKD
CMPK1	2.31403e-05	0.00101773	3.31602	downregulated in HFpEF with DM and CKD
SNX3	0.000406213	0.00390283	0.420722	downregulated in HFpEF with DM and CKD
HIST1H1D	0.00369954	0.0154279	-1.87273	downregulated in HFpEF with DM and CKD
EFEMP2	0.00499287	0.0191507	-2.18369	downregulated in HFpEF with DM and CKD
P4HA2	0.000905213	0.00591406	-0.40932	downregulated in HFpEF with DM and CKD
RHOG	0.000369827	0.0037725	0.517588	downregulated in HFpEF with DM and CKD
CTSF	0.00968875	0.0300315	-2.86833	downregulated in HFpEF with DM and CKD
PRKAA1	0.000188536	0.00253421	1.21008	downregulated in HFpEF with DM and CKD
TMX1	0.00279939	0.0123044	-1.58309	downregulated in HFpEF with DM and CKD
TROVE2	0.013418	0.0377662	-3.20235	downregulated in HFpEF with DM and CKD
LAMA4	0.000134777	0.00211331	1.55278	downregulated in HFpEF with DM and CKD
PDP1	0.000108901	0.00194021	1.76948	downregulated in HFpEF with DM and CKD
GPC1	0.000579678	0.0045646	0.0529467	downregulated in HFpEF with DM and CKD
HTRA1	0.000393352	0.00386395	0.453941	downregulated in HFpEF with DM and CKD
TNFAIP6	0.000453741	0.00411088	0.306403	downregulated in HFpEF with DM and CKD
TMX2	0.00812471	0.0264525	-2.68703	downregulated in HFpEF with DM and CKD
COX5B	0.00303048	0.013141	-1.66552	downregulated in HFpEF with DM and CKD
TMED4	0.000778866	0.00549768	-0.253269	downregulated in HFpEF with DM and CKD
ADAMTS2	0.000218116	0.00279416	1.06078	downregulated in HFpEF with DM and CKD
LACTB	0.00322054	0.0137822	-1.72872	downregulated in HFpEF with DM and CKD
IGFBP7	0.000708902	0.00514611	-0.155629	downregulated in HFpEF with DM and CKD
RAB8A	0.00190554	0.00957946	-1.18313	downregulated in HFpEF with DM and CKD
ATAD1	0.00161945	0.00860197	-1.01393	downregulated in HFpEF with DM and CKD
AHSA1	0.0190544	0.049004	-3.55974	downregulated in HFpEF with DM and CKD
ITGAV	0.000169134	0.00243752	1.32114	downregulated in HFpEF with DM and CKD
PCMT1	0.0020822	0.0100768	-1.27534	downregulated in HFpEF with DM and CKD
RRM1	0.000650354	0.00488941	-0.0662537	downregulated in HFpEF with DM and CKD
ABHD12	3.19762e-05	0.00109953	2.99775	downregulated in HFpEF with DM and CKD
TM9SF4	0.000299566	0.00337442	0.734737	downregulated in HFpEF with DM and CKD
TARS	1.14968e-05	0.000790288	3.99418	downregulated in HFpEF with DM and CKD
FKBP4	0.00404076	0.0164313	-1.9643	downregulated in HFpEF with DM and CKD
PCOLCE	0.000438711	0.00409464	0.341218	downregulated in HFpEF with DM and CKD
TUBB6	0.000862057	0.00576641	-0.3586	downregulated in HFpEF with DM and CKD
STK4;STK3	0.00460989	0.0180846	-2.10097	downregulated in HFpEF with DM and CKD
SEC23A	0.000183345	0.00250028	1.23865	downregulated in HFpEF with DM and CKD
AK1	5.05647e-05	0.00132143	2.54227	downregulated in HFpEF with DM and CKD
ANXA1	0.00228385	0.0107604	-1.37147	downregulated in HFpEF with DM and CKD
UQCRC2	1.02838e-05	0.000790288	4.10086	downregulated in HFpEF with DM and CKD
BRI3BP	0.0011882	0.00695186	-0.691952	downregulated in HFpEF with DM and CKD
SH3GLB1	6.71576e-05	0.0014962	2.2578	downregulated in HFpEF with DM and CKD
COL6A1	0.00705162	0.0239535	-2.54086	downregulated in HFpEF with DM and CKD
TNC	0.000529838	0.00441907	0.146029	downregulated in HFpEF with DM and CKD
PLS3	0.00083502	0.00568019	-0.32552	downregulated in HFpEF with DM and CKD
LGALS1	0.000471427	0.00420702	0.266869	downregulated in HFpEF with DM and CKD
GBAS	0.000337577	0.00363545	0.61168	downregulated in HFpEF with DM and CKD
TUBA4A	0.00100748	0.00619016	-0.520498	downregulated in HFpEF with DM and CKD
ADAM17	4.39362e-05	0.0012664	2.68247	downregulated in HFpEF with DM and CKD
S100A10	0.0056916	0.0205065	-2.31933	downregulated in HFpEF with DM and CKD
CYB5R1	0.000116596	0.00196641	1.70016	downregulated in HFpEF with DM and CKD
CBR3	0.000758531	0.00542599	-0.225819	downregulated in HFpEF with DM and CKD
PGRMC1	0.000455006	0.00411088	0.303523	downregulated in HFpEF with DM and CKD
ALDH6A1	0.00124704	0.00721002	-0.742195	downregulated in HFpEF with DM and CKD
MGST2	0.00353589	0.014872	-1.82575	downregulated in HFpEF with DM and CKD
ADAM10	2.41059e-05	0.00101773	3.27594	downregulated in HFpEF with DM and CKD
NDUFB10	0.00757651	0.0253845	-2.61498	downregulated in HFpEF with DM and CKD
PLOD2	0.000303705	0.00340149	0.720611	downregulated in HFpEF with DM and CKD
GRHPR	0.000172383	0.00245714	1.3017	downregulated in HFpEF with DM and CKD
TAGLN2	0.00192666	0.00964953	-1.19459	downregulated in HFpEF with DM and CKD
PPA1	0.0128469	0.0366521	-3.15785	downregulated in HFpEF with DM and CKD
SCAMP2	0.000455134	0.00411088	0.303234	downregulated in HFpEF with DM and CKD
QSOX1	0.00622886	0.0218792	-2.41265	downregulated in HFpEF with DM and CKD
CHST14	0.00104748	0.00637597	-0.560951	downregulated in HFpEF with DM and CKD
YARS	0.00112786	0.00663843	-0.637778	downregulated in HFpEF with DM and CKD
ACOT9	0.000330651	0.00358234	0.633046	downregulated in HFpEF with DM and CKD
MCM5	0.000152256	0.00236105	1.42848	downregulated in HFpEF with DM and CKD
LGALS3BP	0.000132167	0.00210909	1.57269	downregulated in HFpEF with DM and CKD
OGDH	0.000237873	0.00296962	0.971807	downregulated in HFpEF with DM and CKD
ATP1B3	0.000201574	0.00265158	1.14161	downregulated in HFpEF with DM and CKD
PI4K2A	0.000836948	0.00568019	-0.327914	downregulated in HFpEF with DM and CKD
PICALM	0.00582691	0.0208408	-2.34365	downregulated in HFpEF with DM and CKD
ACAD9	0.00915749	0.0288554	-2.8103	downregulated in HFpEF with DM and CKD
BCS1L	0.00231265	0.0107924	-1.3845	downregulated in HFpEF with DM and CKD
PIN1	0.0101276	0.0309191	-2.91387	downregulated in HFpEF with DM and CKD
NFS1	0.0147962	0.0405871	-3.30226	downregulated in HFpEF with DM and CKD
UBE2M	0.000194321	0.00257344	1.17914	downregulated in HFpEF with DM and CKD
SERPINE2	0.00867952	0.0276341	-2.7551	downregulated in HFpEF with DM and CKD
CRTAP	0.000350136	0.0037066	0.574022	downregulated in HFpEF with DM and CKD
KIF11	0.00800864	0.0262838	-2.67219	downregulated in HFpEF with DM and CKD
CKAP4	0.000118929	0.00196641	1.68004	downregulated in HFpEF with DM and CKD
RTN3	0.000190066	0.00253421	1.20181	downregulated in HFpEF with DM and CKD
CISD1	0.00557996	0.0202571	-2.29883	downregulated in HFpEF with DM and CKD
ARL8B	0.00968535	0.0300315	-2.86797	downregulated in HFpEF with DM and CKD
PDHA1	0.0015602	0.00847091	-0.975164	downregulated in HFpEF with DM and CKD
ESYT2	0.00452902	0.0178969	-2.08263	downregulated in HFpEF with DM and CKD
MGST3	0.00403567	0.0164313	-1.96299	downregulated in HFpEF with DM and CKD
MTCH2	0.000546926	0.00447328	0.113171	downregulated in HFpEF with DM and CKD
CDK1	9.35911e-05	0.00179842	1.92301	downregulated in HFpEF with DM and CKD
TMED9	9.19167e-05	0.00178589	1.94127	downregulated in HFpEF with DM and CKD
SERPINH1	0.00904368	0.0285437	-2.79743	downregulated in HFpEF with DM and CKD
ARPC5	0.00376094	0.015576	-1.88981	downregulated in HFpEF with DM and CKD
PCYOX1L	0.000132356	0.00210909	1.57123	downregulated in HFpEF with DM and CKD
FKBP10	0.000209267	0.00269845	1.10323	downregulated in HFpEF with DM and CKD
AP3M1	0.00613629	0.0216705	-2.39717	downregulated in HFpEF with DM and CKD
COL4A2	0.012313	0.0354384	-3.11438	downregulated in HFpEF with DM and CKD
SFXN3	0.000161736	0.00238348	1.36683	downregulated in HFpEF with DM and CKD
CLPTM1	0.00268864	0.0120492	-1.54113	downregulated in HFpEF with DM and CKD
CERS2	0.0160042	0.0431476	-3.38231	downregulated in HFpEF with DM and CKD
TMEM245	0.000918972	0.00591803	-0.424986	downregulated in HFpEF with DM and CKD
ARHGAP1	0.0104557	0.0316128	-2.94663	downregulated in HFpEF with DM and CKD
LEPRE1	0.000880976	0.00581385	-0.381139	downregulated in HFpEF with DM and CKD
SRSF5	0.00125636	0.00724255	-0.749938	downregulated in HFpEF with DM and CKD
VAC14	0.00444169	0.0176229	-2.06243	downregulated in HFpEF with DM and CKD
GLG1	0.000516867	0.00434084	0.171679	downregulated in HFpEF with DM and CKD
CEMIP	0.00110836	0.00657632	-0.619653	downregulated in HFpEF with DM and CKD
ETFDH	0.00979853	0.0302131	-2.87991	downregulated in HFpEF with DM and CKD
ATP5E;ATP5EP2	0.00148413	0.00814962	-0.92318	downregulated in HFpEF with DM and CKD
NAMPT	0.0112262	0.0331877	-3.01964	downregulated in HFpEF with DM and CKD
TAP1	0.00254129	0.0116923	-1.48253	downregulated in HFpEF with DM and CKD
ANLN	5.47229e-05	0.00139295	2.46323	downregulated in HFpEF with DM and CKD
ATP5L	0.0133875	0.0377546	-3.20002	downregulated in HFpEF with DM and CKD
PFKM	0.000180308	0.00250028	1.25573	downregulated in HFpEF with DM and CKD
ME2	0.000792046	0.00552266	-0.270682	downregulated in HFpEF with DM and CKD
HIST1H2AC;HIST3H2A;HIST1H2AB	0.00295137	0.0128835	-1.63803	downregulated in HFpEF with DM and CKD
GDF15	0.00775655	0.0258085	-2.63921	downregulated in HFpEF with DM and CKD
TAP2	0.000273308	0.00324657	0.829124	downregulated in HFpEF with DM and CKD
WARS	8.41827e-05	0.00171873	2.03011	downregulated in HFpEF with DM and CKD
PLAUR	0.00109224	0.00650698	-0.604433	downregulated in HFpEF with DM and CKD
C1QBP	0.00175066	0.00907749	-1.09495	downregulated in HFpEF with DM and CKD
ASNA1	5.96146e-05	0.00146056	2.37744	downregulated in HFpEF with DM and CKD
UPP1	0.00226967	0.0107194	-1.36499	downregulated in HFpEF with DM and CKD
CYC1	0.000380199	0.00380357	0.489047	downregulated in HFpEF with DM and CKD
CAPG	0.00638396	0.0222643	-2.43808	downregulated in HFpEF with DM and CKD
UQCRH	8.59636e-05	0.001737	2.00897	downregulated in HFpEF with DM and CKD
MCM7	7.82853e-05	0.00164988	2.10342	downregulated in HFpEF with DM and CKD
ERO1L	0.00081892	0.00566815	-0.305311	downregulated in HFpEF with DM and CKD
SAMHD1	0.000587815	0.00460847	0.03851	downregulated in HFpEF with DM and CKD
RDH11	0.000100018	0.00188496	1.85576	downregulated in HFpEF with DM and CKD
TACO1	0.00517459	0.0194539	-2.22073	downregulated in HFpEF with DM and CKD
NDUFB6	0.000204786	0.00267587	1.12542	downregulated in HFpEF with DM and CKD
MRPS22	0.0193397	0.049615	-3.57483	downregulated in HFpEF with DM and CKD
STT3A	0.000450469	0.00411088	0.313883	downregulated in HFpEF with DM and CKD
HAT1	0.00559138	0.0202571	-2.30094	downregulated in HFpEF with DM and CKD
NDUFV1	0.00079113	0.00552266	-0.269481	downregulated in HFpEF with DM and CKD
PSMD8	0.00471036	0.0182924	-2.12333	downregulated in HFpEF with DM and CKD
RAB8B	0.00186244	0.00947461	-1.15933	downregulated in HFpEF with DM and CKD
LONP1	0.00945952	0.0295296	-2.8437	downregulated in HFpEF with DM and CKD
PFKP	0.000569676	0.0045646	0.0709721	downregulated in HFpEF with DM and CKD
ITGB1	0.00224702	0.0106381	-1.35456	downregulated in HFpEF with DM and CKD
SDHA	0.00105925	0.00640761	-0.572558	downregulated in HFpEF with DM and CKD
RAB27B	0.0111982	0.0331549	-3.01707	downregulated in HFpEF with DM and CKD
PSMD3	0.00010293	0.00190324	1.82667	downregulated in HFpEF with DM and CKD
GARS	0.00362027	0.0151943	-1.85024	downregulated in HFpEF with DM and CKD
S100A11	0.000294942	0.00335639	0.750748	downregulated in HFpEF with DM and CKD
MCM4	0.000646675	0.00488941	-0.060374	downregulated in HFpEF with DM and CKD
AKT1	0.00919385	0.0288554	-2.81438	downregulated in HFpEF with DM and CKD
ANXA11	0.00104518	0.00637597	-0.558664	downregulated in HFpEF with DM and CKD
CEP55	0.000114075	0.0019651	1.72236	downregulated in HFpEF with DM and CKD
SYNJ2BP	0.0117494	0.0341675	-3.06636	downregulated in HFpEF with DM and CKD
HSD17B10	0.000348071	0.0037066	0.580122	downregulated in HFpEF with DM and CKD
GBA	0.000422583	0.00398964	0.379916	downregulated in HFpEF with DM and CKD
ACAT1	0.000956496	0.00597048	-0.466552	downregulated in HFpEF with DM and CKD
GANAB	0.000948031	0.00597048	-0.457319	downregulated in HFpEF with DM and CKD
ASMTL	0.00845927	0.027185	-2.72862	downregulated in HFpEF with DM and CKD
ILK	0.000618638	0.00475502	-0.0144382	downregulated in HFpEF with DM and CKD
CRISPLD2	0.00715856	0.0241493	-2.55641	downregulated in HFpEF with DM and CKD
CANX	0.00769425	0.0256475	-2.63089	downregulated in HFpEF with DM and CKD
B3GAT3	0.000207838	0.00269776	1.11026	downregulated in HFpEF with DM and CKD
ATP2B4	0.00160766	0.0085842	-1.00633	downregulated in HFpEF with DM and CKD
PRPSAP1	0.00160786	0.0085842	-1.00646	downregulated in HFpEF with DM and CKD
FXR2	0.0116495	0.0339466	-3.0576	downregulated in HFpEF with DM and CKD
IDH3G	0.0187852	0.0485102	-3.5453	downregulated in HFpEF with DM and CKD
MRPS34	0.000911636	0.00591803	-0.416663	downregulated in HFpEF with DM and CKD
ANXA2;ANXA2P2	0.012254	0.0353203	-3.10945	downregulated in HFpEF with DM and CKD
ITGA5	0.00372169	0.0154545	-1.87892	downregulated in HFpEF with DM and CKD
DYNC1H1	0.000765546	0.00543649	-0.23537	downregulated in HFpEF with DM and CKD
ALDH2	0.00101481	0.00621569	-0.528025	downregulated in HFpEF with DM and CKD
TOMM70A	0.00823824	0.0266451	-2.70134	downregulated in HFpEF with DM and CKD
RAC2	0.00317587	0.0136507	-1.71421	downregulated in HFpEF with DM and CKD
SULT1A1;SULT1A2	0.00151195	0.00827772	-0.942493	downregulated in HFpEF with DM and CKD
NCEH1	0.00010902	0.00194021	1.76838	downregulated in HFpEF with DM and CKD
SDF4	0.00266401	0.012031	-1.53156	downregulated in HFpEF with DM and CKD
HLA-B	0.00209147	0.0100967	-1.27996	downregulated in HFpEF with DM and CKD
CISD2	0.000239935	0.00297641	0.962944	downregulated in HFpEF with DM and CKD
LMAN2	0.00186592	0.00947461	-1.16127	downregulated in HFpEF with DM and CKD
PRPS1	0.000318692	0.00352901	0.671004	downregulated in HFpEF with DM and CKD
ALDH7A1	0.00542145	0.019899	-2.26899	downregulated in HFpEF with DM and CKD
TMED10	0.000889084	0.00584766	-0.390652	downregulated in HFpEF with DM and CKD
TUBB4A	0.0109755	0.0326856	-2.99645	downregulated in HFpEF with DM and CKD
ATP5O	0.00251212	0.0115853	-1.47053	downregulated in HFpEF with DM and CKD
USP7	0.0163515	0.0437828	-3.40419	downregulated in HFpEF with DM and CKD
MFAP2	0.00169353	0.00889897	-1.06045	downregulated in HFpEF with DM and CKD
COLGALT1	0.00274697	0.0121811	-1.56344	downregulated in HFpEF with DM and CKD
SLC16A1	0.0166423	0.0442591	-3.42214	downregulated in HFpEF with DM and CKD
CDIPT	0.000514001	0.00434084	0.177435	downregulated in HFpEF with DM and CKD
PGRMC2	0.000420947	0.00398964	0.383924	downregulated in HFpEF with DM and CKD
NADK2	0.0133365	0.0376649	-3.19611	downregulated in HFpEF with DM and CKD
AP1M1	0.000838023	0.00568019	-0.329246	downregulated in HFpEF with DM and CKD
ERLEC1	0.000380357	0.00380357	0.488617	downregulated in HFpEF with DM and CKD
MOV10	0.00222837	0.010601	-1.3459	downregulated in HFpEF with DM and CKD
HK1	0.00500314	0.0191526	-2.18582	downregulated in HFpEF with DM and CKD
SSR4	0.00048369	0.00423228	0.240314	downregulated in HFpEF with DM and CKD
RAB18	0.0101861	0.0310013	-2.91979	downregulated in HFpEF with DM and CKD
NDUFB9	0.0124009	0.0355869	-3.12166	downregulated in HFpEF with DM and CKD
GPAM	0.015441	0.0418595	-3.34579	downregulated in HFpEF with DM and CKD
MCM3	0.00265085	0.012027	-1.52641	downregulated in HFpEF with DM and CKD
NCLN	0.000557866	0.00451826	0.092665	downregulated in HFpEF with DM and CKD
RPL38	0.000601063	0.00467265	0.0154209	downregulated in HFpEF with DM and CKD
CYR61	0.0118086	0.0342886	-3.07151	downregulated in HFpEF with DM and CKD
UCHL1	0.0157358	0.042541	-3.36507	downregulated in HFpEF with DM and CKD
SNX6	0.0107724	0.0323336	-2.97728	downregulated in HFpEF with DM and CKD
PDHB	0.000830803	0.00568019	-0.320264	downregulated in HFpEF with DM and CKD
IDH2	0.00108558	0.00650698	-0.598072	downregulated in HFpEF with DM and CKD
LRPPRC	0.00396006	0.0162379	-1.94336	downregulated in HFpEF with DM and CKD
LMAN1	0.00823055	0.0266451	-2.70037	downregulated in HFpEF with DM and CKD
SACM1L	0.00801563	0.0262838	-2.6731	downregulated in HFpEF with DM and CKD
ATP6V1C1	0.000598557	0.00467265	0.0197492	downregulated in HFpEF with DM and CKD
SEC24B	0.00389563	0.0160072	-1.92634	downregulated in HFpEF with DM and CKD
HLA-C	0.0108471	0.0324585	-2.98437	downregulated in HFpEF with DM and CKD
MT-CO2	0.0019396	0.00966778	-1.20155	downregulated in HFpEF with DM and CKD
PTTG1IP	0.00181408	0.00938154	-1.13197	downregulated in HFpEF with DM and CKD
CS	0.000462682	0.0041599	0.286229	downregulated in HFpEF with DM and CKD
CNBP	0.00535121	0.0198541	-2.25549	downregulated in HFpEF with DM and CKD
HSD17B4	0.0045204	0.0178969	-2.08065	downregulated in HFpEF with DM and CKD
SUCLG1	0.00287399	0.0126019	-1.61042	downregulated in HFpEF with DM and CKD
TGM2	0.00682441	0.0233435	-2.50703	downregulated in HFpEF with DM and CKD
PLAA	0.0104677	0.0316128	-2.94781	downregulated in HFpEF with DM and CKD
MPDU1	0.000789496	0.00552266	-0.267335	downregulated in HFpEF with DM and CKD
RPN1	0.000920918	0.00591803	-0.427183	downregulated in HFpEF with DM and CKD
SEC24A	0.017947	0.0468673	-3.49892	downregulated in HFpEF with DM and CKD
TMEM43	0.0100909	0.0308552	-2.91014	downregulated in HFpEF with DM and CKD
MOGS	0.00432464	0.0172985	-2.03474	downregulated in HFpEF with DM and CKD
MCU	0.00708759	0.0239925	-2.54612	downregulated in HFpEF with DM and CKD
OPA1	0.00814725	0.026482	-2.68989	downregulated in HFpEF with DM and CKD
MBNL1	0.000423391	0.00398964	0.377944	downregulated in HFpEF with DM and CKD
GBE1	0.00421768	0.0169746	-2.00876	downregulated in HFpEF with DM and CKD
COPS2	0.0143654	0.0397125	-3.27208	downregulated in HFpEF with DM and CKD
QKI	0.00542072	0.019899	-2.26885	downregulated in HFpEF with DM and CKD
NSDHL	0.00409459	0.0165814	-1.97803	downregulated in HFpEF with DM and CKD
MCM2	0.00159972	0.0085842	-1.00118	downregulated in HFpEF with DM and CKD
UQCRC1	0.00464084	0.0181558	-2.10791	downregulated in HFpEF with DM and CKD
ACO2	0.0014844	0.00814962	-0.923365	downregulated in HFpEF with DM and CKD
GLS	0.00212729	0.0102022	-1.29762	downregulated in HFpEF with DM and CKD
TMED7	0.00182969	0.00940451	-1.14088	downregulated in HFpEF with DM and CKD
STAT3	0.00693506	0.0235985	-2.52365	downregulated in HFpEF with DM and CKD
MCM6	0.00229053	0.010766	-1.37451	downregulated in HFpEF with DM and CKD
APMAP	0.000867434	0.00576641	-0.365055	downregulated in HFpEF with DM and CKD
DARS2	0.00319503	0.013703	-1.72046	downregulated in HFpEF with DM and CKD
RRAS	0.00995623	0.0305387	-2.89633	downregulated in HFpEF with DM and CKD
RAB2A	0.00197363	0.00974385	-1.21964	downregulated in HFpEF with DM and CKD
COPA	0.000877545	0.00581077	-0.377088	downregulated in HFpEF with DM and CKD
RHOA	0.00166774	0.0088107	-1.04449	downregulated in HFpEF with DM and CKD
ANXA7	0.0132984	0.0376116	-3.19319	downregulated in HFpEF with DM and CKD
GSTM3	0.00591731	0.0210565	-2.35958	downregulated in HFpEF with DM and CKD
TMED2	0.00065109	0.00488941	-0.0674253	downregulated in HFpEF with DM and CKD
COPG1	0.00272453	0.0121642	-1.55491	downregulated in HFpEF with DM and CKD
MFN2	0.00472335	0.018296	-2.12618	downregulated in HFpEF with DM and CKD
MBOAT7	0.00789029	0.0260792	-2.65684	downregulated in HFpEF with DM and CKD
PML	0.00493033	0.0190601	-2.17063	downregulated in HFpEF with DM and CKD
TES	0.00330979	0.014072	-1.75712	downregulated in HFpEF with DM and CKD
PURA	0.00143897	0.00796717	-0.891043	downregulated in HFpEF with DM and CKD
VPS35	0.00108649	0.00650698	-0.598947	downregulated in HFpEF with DM and CKD
CCDC80	0.00810835	0.0264432	-2.68495	downregulated in HFpEF with DM and CKD
STOML2	0.00274203	0.0121811	-1.56157	downregulated in HFpEF with DM and CKD
GSTP1	0.0051811	0.0194539	-2.22203	downregulated in HFpEF with DM and CKD
PDPR	0.0184776	0.0479682	-3.52853	downregulated in HFpEF with DM and CKD
TUBA1B	0.000479787	0.00421696	0.248693	downregulated in HFpEF with DM and CKD
PDIA3	0.000475942	0.00421255	0.257013	downregulated in HFpEF with DM and CKD
TUBB4B	0.000502867	0.00426675	0.200093	downregulated in HFpEF with DM and CKD
MDH2	0.00128267	0.00732952	-0.771481	downregulated in HFpEF with DM and CKD
GART	0.000491718	0.00425108	0.223286	downregulated in HFpEF with DM and CKD
ACOT7	0.00273588	0.0121811	-1.55923	downregulated in HFpEF with DM and CKD
PDCD6IP	0.0019452	0.00966778	-1.20455	downregulated in HFpEF with DM and CKD
CXCL5	0.00106249	0.00640761	-0.57573	downregulated in HFpEF with DM and CKD
ATP5B	0.00172544	0.0089943	-1.07986	downregulated in HFpEF with DM and CKD
EIF5A;EIF5AL1	0.00206753	0.0100306	-1.26799	downregulated in HFpEF with DM and CKD
CTSB	0.00402758	0.0164313	-1.96091	downregulated in HFpEF with DM and CKD
SNX2	0.00192991	0.00964953	-1.19634	downregulated in HFpEF with DM and CKD
THBS1	0.0154167	0.0418513	-3.34417	downregulated in HFpEF with DM and CKD
LAMA1	0.0061524	0.0216883	-2.39988	downregulated in HFpEF with DM and CKD
IGF2R	0.0170952	0.045218	-3.44947	downregulated in HFpEF with DM and CKD
MARS	0.00537554	0.0198541	-2.26019	downregulated in HFpEF with DM and CKD
SLC25A5	0.00100094	0.00617261	-0.513736	downregulated in HFpEF with DM and CKD
PSMC6	0.00782792	0.0259167	-2.64866	downregulated in HFpEF with DM and CKD
RAB7A	0.00867924	0.0276341	-2.75507	downregulated in HFpEF with DM and CKD
SLC25A24	0.00453928	0.0179014	-2.08497	downregulated in HFpEF with DM and CKD
KDSR	0.00505894	0.0192897	-2.19731	downregulated in HFpEF with DM and CKD
ECM29	0.00127053	0.00728139	-0.761595	downregulated in HFpEF with DM and CKD
VPS29	0.00436665	0.017431	-2.04476	downregulated in HFpEF with DM and CKD
LPCAT1	0.00277879	0.0122944	-1.57541	downregulated in HFpEF with DM and CKD
AARS	0.00143482	0.00796668	-0.888037	downregulated in HFpEF with DM and CKD
ACADM	0.00858472	0.0275385	-2.74379	downregulated in HFpEF with DM and CKD
ASPH	0.000450289	0.00411088	0.314296	downregulated in HFpEF with DM and CKD
PFKL	0.00195112	0.00966778	-1.20771	downregulated in HFpEF with DM and CKD
TNPO1	0.00141962	0.00790471	-0.876967	downregulated in HFpEF with DM and CKD
RHEB	0.00880839	0.027936	-2.77029	downregulated in HFpEF with DM and CKD
DHX30	0.0189647	0.048909	-3.55495	downregulated in HFpEF with DM and CKD
PTRH2	0.0178997	0.0468403	-3.49624	downregulated in HFpEF with DM and CKD
SFXN1	0.016506	0.0440161	-3.41376	downregulated in HFpEF with DM and CKD
GCLM	0.00111965	0.00661	-0.630191	downregulated in HFpEF with DM and CKD
TUBB3	0.00139517	0.00781294	-0.858898	downregulated in HFpEF with DM and CKD
IDH3A	0.0122179	0.0352682	-3.10643	downregulated in HFpEF with DM and CKD
GNB1	0.00385333	0.0158666	-1.91501	downregulated in HFpEF with DM and CKD
NSF	0.00649459	0.0225207	-2.45584	downregulated in HFpEF with DM and CKD
PSMD6	0.0107966	0.0323567	-2.97958	downregulated in HFpEF with DM and CKD
PTRF	0.0114407	0.0335183	-3.03905	downregulated in HFpEF with DM and CKD
AIMP2	0.00305914	0.0132069	-1.6753	downregulated in HFpEF with DM and CKD
MGST1	0.00114277	0.0067061	-0.651434	downregulated in HFpEF with DM and CKD
CBR1	0.0134797	0.0378512	-3.20704	downregulated in HFpEF with DM and CKD
SPCS2	0.000930219	0.00593429	-0.43762	downregulated in HFpEF with DM and CKD
ABCE1	0.00167382	0.00881905	-1.04827	downregulated in HFpEF with DM and CKD
HSPB1	0.00245769	0.011361	-1.44775	downregulated in HFpEF with DM and CKD
CPOX	0.00121867	0.0071089	-0.718272	downregulated in HFpEF with DM and CKD
CACYBP	0.00230907	0.0107924	-1.38289	downregulated in HFpEF with DM and CKD
RAB10	0.00869911	0.0276341	-2.75743	downregulated in HFpEF with DM and CKD
ACADVL	0.00330157	0.0140676	-1.75454	downregulated in HFpEF with DM and CKD
ATP5F1	0.00204849	0.00997457	-1.25836	downregulated in HFpEF with DM and CKD
CYB5R3	0.0134301	0.0377662	-3.20327	downregulated in HFpEF with DM and CKD
LETM1	0.00239643	0.011104	-1.42151	downregulated in HFpEF with DM and CKD
G6PD	0.0051999	0.0194872	-2.22578	downregulated in HFpEF with DM and CKD
CPNE3	0.00205089	0.00997457	-1.25958	downregulated in HFpEF with DM and CKD
RFTN1	0.00512753	0.0193502	-2.21127	downregulated in HFpEF with DM and CKD
STT3B	0.00190612	0.00957946	-1.18344	downregulated in HFpEF with DM and CKD
PSMD2	0.0012704	0.00728139	-0.761492	downregulated in HFpEF with DM and CKD
AGRN	0.00259533	0.0118575	-1.50441	downregulated in HFpEF with DM and CKD
CNTNAP1	0.0185392	0.0480078	-3.53191	downregulated in HFpEF with DM and CKD
GFM1	0.0140613	0.039134	-3.25023	downregulated in HFpEF with DM and CKD
IPO4	0.00737106	0.0247385	-2.58661	downregulated in HFpEF with DM and CKD
CAPNS1	0.00535908	0.0198541	-2.25701	downregulated in HFpEF with DM and CKD
MTDH	0.0109832	0.0326856	-2.99718	downregulated in HFpEF with DM and CKD
FAM129B	0.00532531	0.0198434	-2.25046	downregulated in HFpEF with DM and CKD
LARS	0.0113875	0.0334624	-3.03427	downregulated in HFpEF with DM and CKD
AGPS	0.00495942	0.0190993	-2.17673	downregulated in HFpEF with DM and CKD
ATP5A1	0.00333368	0.0141429	-1.76459	downregulated in HFpEF with DM and CKD
DHCR24	0.00766288	0.0255864	-2.62667	downregulated in HFpEF with DM and CKD
CSNK2A1;CSNK2A3	0.00184668	0.00945038	-1.15049	downregulated in HFpEF with DM and CKD
FLOT2	0.0154761	0.0418967	-3.3481	downregulated in HFpEF with DM and CKD
RAC1;RAC3	0.0080965	0.0264432	-2.68345	downregulated in HFpEF with DM and CKD
PRKDC	0.00884335	0.0280016	-2.77436	downregulated in HFpEF with DM and CKD
TUBB	0.0077689	0.0258085	-2.64085	downregulated in HFpEF with DM and CKD
RAB14	0.00132037	0.00747908	-0.801603	downregulated in HFpEF with DM and CKD
SCRN1	0.0165759	0.0441424	-3.41807	downregulated in HFpEF with DM and CKD
PPP2R1A	0.00263778	0.0119955	-1.52127	downregulated in HFpEF with DM and CKD
KIF20A	0.0167407	0.0444605	-3.42814	downregulated in HFpEF with DM and CKD
AFG3L2	0.00417306	0.0168643	-1.99773	downregulated in HFpEF with DM and CKD
KIF5B	0.0054192	0.019899	-2.26856	downregulated in HFpEF with DM and CKD
LAMTOR1	0.0176044	0.046315	-3.47933	downregulated in HFpEF with DM and CKD
CYB5B	0.0121628	0.035213	-3.1018	downregulated in HFpEF with DM and CKD
EIF3D	0.00211061	0.0101641	-1.28943	downregulated in HFpEF with DM and CKD
RAB5A	0.0158927	0.0429059	-3.37518	downregulated in HFpEF with DM and CKD
ATP2A2	0.00420207	0.0169466	-2.00491	downregulated in HFpEF with DM and CKD
PSMC2	0.00602921	0.0213694	-2.37896	downregulated in HFpEF with DM and CKD
CPNE1	0.00736062	0.0247385	-2.58514	downregulated in HFpEF with DM and CKD
PSMC1	0.00424965	0.0170334	-2.01659	downregulated in HFpEF with DM and CKD
STAT1	0.00679671	0.0232894	-2.50283	downregulated in HFpEF with DM and CKD
SLFN5	0.0131947	0.037535	-3.18518	downregulated in HFpEF with DM and CKD
AK4	0.0187853	0.0485102	-3.54531	downregulated in HFpEF with DM and CKD
TXN	0.00715473	0.0241493	-2.55585	downregulated in HFpEF with DM and CKD
TMCO1	0.00459381	0.0180801	-2.09735	downregulated in HFpEF with DM and CKD
GCN1L1	0.00258665	0.0118454	-1.50093	downregulated in HFpEF with DM and CKD
EPRS	0.0164852	0.0440161	-3.41248	downregulated in HFpEF with DM and CKD
NDUFS3	0.0163009	0.0437069	-3.40103	downregulated in HFpEF with DM and CKD
CLTC	0.00367166	0.015377	-1.86487	downregulated in HFpEF with DM and CKD
KIFC1	0.0106023	0.031921	-2.96094	downregulated in HFpEF with DM and CKD
HM13	0.0113696	0.03346	-3.03265	downregulated in HFpEF with DM and CKD
KIF4A;KIF4B	0.0144928	0.0399522	-3.28111	downregulated in HFpEF with DM and CKD
NARS	0.0107135	0.0322062	-2.97165	downregulated in HFpEF with DM and CKD
LGALS3	0.00807539	0.0264236	-2.68075	downregulated in HFpEF with DM and CKD
DNAJA1	0.00552006	0.0201477	-2.28766	downregulated in HFpEF with DM and CKD
DPYSL2	0.00918736	0.0288554	-2.81365	downregulated in HFpEF with DM and CKD
SMC2	0.0172709	0.0456211	-3.45987	downregulated in HFpEF with DM and CKD
UPF1	0.0153247	0.0417173	-3.33807	downregulated in HFpEF with DM and CKD
EBP	0.00558665	0.0202571	-2.30007	downregulated in HFpEF with DM and CKD
SMC4	0.0113232	0.0333737	-3.02846	downregulated in HFpEF with DM and CKD
GALE	0.0170358	0.045122	-3.44593	downregulated in HFpEF with DM and CKD
ACTR3	0.0118937	0.0344848	-3.07887	downregulated in HFpEF with DM and CKD
NRAS	0.00512049	0.0193502	-2.20984	downregulated in HFpEF with DM and CKD
MTCH1	0.0102942	0.0312422	-2.93064	downregulated in HFpEF with DM and CKD
GAPDH	0.011432	0.0335183	-3.03827	downregulated in HFpEF with DM and CKD
ACAA1	0.0141032	0.039134	-3.25327	downregulated in HFpEF with DM and CKD
ACLY	0.0116058	0.0339008	-3.05375	downregulated in HFpEF with DM and CKD
MAT2A	0.00867617	0.0276341	-2.75471	downregulated in HFpEF with DM and CKD
MLEC	0.00942066	0.029496	-2.83946	downregulated in HFpEF with DM and CKD
PPIA	0.0162118	0.0435873	-3.39544	downregulated in HFpEF with DM and CKD
GNAI2	0.00496971	0.0190993	-2.17887	downregulated in HFpEF with DM and CKD
FLOT1	0.0140876	0.039134	-3.25214	downregulated in HFpEF with DM and CKD
ICAM1	0.00969896	0.0300315	-2.86941	downregulated in HFpEF with DM and CKD
PCK2	0.0108697	0.0324767	-2.98652	downregulated in HFpEF with DM and CKD
VDAC2	0.0148743	0.0406606	-3.30763	downregulated in HFpEF with DM and CKD
PFN1	0.012381	0.0355816	-3.12001	downregulated in HFpEF with DM and CKD
IDH3B	0.0132358	0.0375973	-3.18836	downregulated in HFpEF with DM and CKD
DNAJB11	0.0122007	0.0352682	-3.10499	downregulated in HFpEF with DM and CKD
ANP32B	0.0153501	0.0417283	-3.33976	downregulated in HFpEF with DM and CKD
EIF4A1	0.00955129	0.0297151	-2.85363	downregulated in HFpEF with DM and CKD
COPB1	0.012621	0.0361126	-3.13968	downregulated in HFpEF with DM and CKD
SRPX2	0.0182055	0.0474505	-3.51346	downregulated in HFpEF with DM and CKD
ENO3	0.0169002	0.0448232	-3.43779	downregulated in HFpEF with DM and CKD
HLA-A	0.0151464	0.0412892	-3.32613	downregulated in HFpEF with DM and CKD
RAB5C	0.00983021	0.0302468	-2.88323	downregulated in HFpEF with DM and CKD
PTPN1	0.015015	0.040988	-3.31724	downregulated in HFpEF with DM and CKD
GSN	0.0183411	0.0476772	-3.521	downregulated in HFpEF with DM and CKD
DSTN	0.0185418	0.0480078	-3.53205	downregulated in HFpEF with DM and CKD
RCC2	0.00988451	0.0303662	-2.8889	Upregulated in HFpEF with DM and CKD
EIF6	0.0136507	0.0381675	-3.21993	Upregulated in HFpEF with DM and CKD
SMC1A	0.0132858	0.0376116	-3.19222	Upregulated in HFpEF with DM and CKD
FUBP3	0.0178127	0.0467375	-3.49129	Upregulated in HFpEF with DM and CKD
BUD31	0.014806	0.0405871	-3.30293	Upregulated in HFpEF with DM and CKD
U2AF1	0.0083882	0.0270409	-2.71993	Upregulated in HFpEF with DM and CKD
ACTL6A	0.0104474	0.0316128	-2.94582	Upregulated in HFpEF with DM and CKD
FASN	0.017802	0.0467375	-3.49067	Upregulated in HFpEF with DM and CKD
RPS5	0.00893831	0.0282566	-2.78536	Upregulated in HFpEF with DM and CKD
PCBP2	0.00798648	0.0262838	-2.66934	Upregulated in HFpEF with DM and CKD
MYL6	0.0110352	0.0327713	-3.00203	Upregulated in HFpEF with DM and CKD
HNRNPA2B1	0.0137321	0.0383405	-3.22601	Upregulated in HFpEF with DM and CKD
BUB3	0.00267397	0.0120482	-1.53544	Upregulated in HFpEF with DM and CKD
PRPF19	0.00634961	0.022184	-2.4325	Upregulated in HFpEF with DM and CKD
HDAC2	0.0113109	0.0333737	-3.02734	Upregulated in HFpEF with DM and CKD
DTD1	0.0162949	0.0437069	-3.40065	Upregulated in HFpEF with DM and CKD
SLC39A7	0.00612759	0.0216705	-2.3957	Upregulated in HFpEF with DM and CKD
MTA2	0.00977826	0.0302131	-2.87778	Upregulated in HFpEF with DM and CKD
HIST1H1C	0.0190582	0.049004	-3.55995	Upregulated in HFpEF with DM and CKD
PSMD4	0.0114798	0.0335828	-3.04255	Upregulated in HFpEF with DM and CKD
SNRPD1	0.00296262	0.0129039	-1.64199	Upregulated in HFpEF with DM and CKD
ZC3H18	0.002043	0.00997457	-1.25557	Upregulated in HFpEF with DM and CKD
RBBP4	0.00627098	0.0219484	-2.41962	Upregulated in HFpEF with DM and CKD
ACTN4	0.0146149	0.0401755	-3.28967	Upregulated in HFpEF with DM and CKD
WDR5	0.0148635	0.0406606	-3.30689	Upregulated in HFpEF with DM and CKD
NPM3	0.00980384	0.0302131	-2.88047	Upregulated in HFpEF with DM and CKD
ABHD10	0.0141449	0.0391582	-3.25628	Upregulated in HFpEF with DM and CKD
SUPT16H	0.00863281	0.0276341	-2.74955	Upregulated in HFpEF with DM and CKD
UBTF	0.0129567	0.0369114	-3.16655	Upregulated in HFpEF with DM and CKD
SMARCA1	0.00571833	0.0205273	-2.32418	Upregulated in HFpEF with DM and CKD
MYH10	0.0173501	0.0457687	-3.46453	Upregulated in HFpEF with DM and CKD
MFAP1	0.00154727	0.0084272	-0.96651	Upregulated in HFpEF with DM and CKD
PABPN1	0.00836163	0.0269996	-2.71666	Upregulated in HFpEF with DM and CKD
PRPF38A	0.00278724	0.012304	-1.57857	Upregulated in HFpEF with DM and CKD
NUP160	0.00506847	0.0192897	-2.19926	Upregulated in HFpEF with DM and CKD
NXF1	0.0065493	0.0226396	-2.46451	Upregulated in HFpEF with DM and CKD
HIST1H2BC	0.00660321	0.0227857	-2.47299	Upregulated in HFpEF with DM and CKD
CHD4	0.00643151	0.0223506	-2.44575	Upregulated in HFpEF with DM and CKD
HNRNPC	0.0047131	0.0182924	-2.12393	Upregulated in HFpEF with DM and CKD
HNRNPH3	0.00269264	0.0120492	-1.54267	Upregulated in HFpEF with DM and CKD
SMARCA4	0.0025717	0.0118045	-1.4949	Upregulated in HFpEF with DM and CKD
POLR2B	0.00619864	0.0218121	-2.40762	Upregulated in HFpEF with DM and CKD
HNRNPK	0.00781412	0.0259148	-2.64684	Upregulated in HFpEF with DM and CKD
PTBP1	0.00626983	0.0219484	-2.41943	Upregulated in HFpEF with DM and CKD
SF3B1	0.00376685	0.015576	-1.89145	Upregulated in HFpEF with DM and CKD
EFTUD2	0.00095367	0.00597048	-0.463479	Upregulated in HFpEF with DM and CKD
APEX1	0.0055182	0.0201477	-2.28731	Upregulated in HFpEF with DM and CKD
ATP5D	0.0178424	0.0467528	-3.49298	Upregulated in HFpEF with DM and CKD
RPS23	0.00496624	0.0190993	-2.17815	Upregulated in HFpEF with DM and CKD
OTUB1	0.0135994	0.0381327	-3.21608	Upregulated in HFpEF with DM and CKD
BCKDHA	0.00818506	0.0265608	-2.69466	Upregulated in HFpEF with DM and CKD
CD2BP2	0.00706439	0.0239554	-2.54273	Upregulated in HFpEF with DM and CKD
RPL36	0.0102972	0.0312422	-2.93093	Upregulated in HFpEF with DM and CKD
RANGAP1	0.00468482	0.018255	-2.11769	Upregulated in HFpEF with DM and CKD
WDR82	0.00187279	0.00948495	-1.1651	Upregulated in HFpEF with DM and CKD
NOP58	0.00268013	0.0120483	-1.53783	Upregulated in HFpEF with DM and CKD
SFPQ	0.00160199	0.0085842	-1.00265	Upregulated in HFpEF with DM and CKD
HMGN4	0.0160435	0.0431939	-3.38481	Upregulated in HFpEF with DM and CKD
RBM14	0.00513372	0.0193502	-2.21251	Upregulated in HFpEF with DM and CKD
TMPO	0.00230896	0.0107924	-1.38284	Upregulated in HFpEF with DM and CKD
H2AFY2	0.00662654	0.022786	-2.47663	Upregulated in HFpEF with DM and CKD
RPL7L1	0.00070115	0.00514611	-0.144225	Upregulated in HFpEF with DM and CKD
HMGA1	0.00761564	0.0254721	-2.62029	Upregulated in HFpEF with DM and CKD
XRN2	0.000821303	0.00566815	-0.308327	Upregulated in HFpEF with DM and CKD
PARK7	0.00182134	0.00939429	-1.13612	Upregulated in HFpEF with DM and CKD
RBX1	0.00131245	0.00747789	-0.795343	Upregulated in HFpEF with DM and CKD
PPIL1	0.000707535	0.00514611	-0.153627	Upregulated in HFpEF with DM and CKD
RALY	0.0145607	0.0400829	-3.28588	Upregulated in HFpEF with DM and CKD
DHX9	0.000867904	0.00576641	-0.365618	Upregulated in HFpEF with DM and CKD
NONO	0.000537281	0.00444357	0.13159	Upregulated in HFpEF with DM and CKD
U2SURP	0.000861881	0.00576641	-0.358388	Upregulated in HFpEF with DM and CKD
RRBP1	0.013273	0.0376116	-3.19123	Upregulated in HFpEF with DM and CKD
CPSF3	0.00846063	0.027185	-2.72879	Upregulated in HFpEF with DM and CKD
OXCT1	0.0124439	0.035658	-3.12521	Upregulated in HFpEF with DM and CKD
HCFC1	0.000918533	0.00591803	-0.42449	Upregulated in HFpEF with DM and CKD
SRSF7	0.000944039	0.00596876	-0.452936	Upregulated in HFpEF with DM and CKD
RPF2	0.00952415	0.0296778	-2.8507	Upregulated in HFpEF with DM and CKD
BRIX1	0.000518244	0.00434084	0.168927	Upregulated in HFpEF with DM and CKD
YBX1	0.00424081	0.0170328	-2.01443	Upregulated in HFpEF with DM and CKD
DNTTIP2	0.00172397	0.0089943	-1.07898	Upregulated in HFpEF with DM and CKD
NPM1	0.000453327	0.00411088	0.307345	Upregulated in HFpEF with DM and CKD
RPS28	0.00305494	0.0132069	-1.67387	Upregulated in HFpEF with DM and CKD
DDX17	0.000403641	0.00389722	0.427283	Upregulated in HFpEF with DM and CKD
NUP205	0.000388645	0.00385596	0.466369	Upregulated in HFpEF with DM and CKD
DDB1	0.000707348	0.00514611	-0.153352	Upregulated in HFpEF with DM and CKD
MYBBP1A	0.00174315	0.00906253	-1.09048	Upregulated in HFpEF with DM and CKD
SNRPD2	0.000496128	0.00425462	0.21405	Upregulated in HFpEF with DM and CKD
SMPD4	0.0039814	0.0162913	-1.94894	Upregulated in HFpEF with DM and CKD
LSP1	0.00441553	0.0175546	-2.05631	Upregulated in HFpEF with DM and CKD
HIST2H3A	0.000794587	0.00552266	-0.274005	Upregulated in HFpEF with DM and CKD
EIF4A3	0.000501932	0.00426675	0.202019	Upregulated in HFpEF with DM and CKD
ILF2	0.00224563	0.0106381	-1.35392	Upregulated in HFpEF with DM and CKD
DHX15	0.000260958	0.00315728	0.87666	Upregulated in HFpEF with DM and CKD
METAP2	0.00591946	0.0210565	-2.35995	Upregulated in HFpEF with DM and CKD
FBL	0.000826504	0.00568019	-0.31488	Upregulated in HFpEF with DM and CKD
HIST1H4A	0.000671813	0.00500667	-0.099907	Upregulated in HFpEF with DM and CKD
NUP107	0.000296253	0.00335639	0.746186	Upregulated in HFpEF with DM and CKD
MRTO4	0.000933582	0.00593429	-0.441368	Upregulated in HFpEF with DM and CKD
HIST1H1E	0.0101615	0.0309743	-2.9173	Upregulated in HFpEF with DM and CKD
SRSF3	0.00109089	0.00650698	-0.60315	Upregulated in HFpEF with DM and CKD
HP1BP3	0.000321521	0.00354034	0.661899	Upregulated in HFpEF with DM and CKD
SRSF2	0.0126842	0.0362406	-3.14479	Upregulated in HFpEF with DM and CKD
MAP4	0.00217037	0.0103754	-1.31847	Upregulated in HFpEF with DM and CKD
MAGOHB	0.000307336	0.0034226	0.708374	Upregulated in HFpEF with DM and CKD
UTP18	0.00509482	0.0193447	-2.20463	Upregulated in HFpEF with DM and CKD
RBM8A	0.000550958	0.00448082	0.105567	Upregulated in HFpEF with DM and CKD
TUBA1C	0.00140303	0.00783458	-0.864742	Upregulated in HFpEF with DM and CKD
SMARCA5	0.000492344	0.00425108	0.22197	Upregulated in HFpEF with DM and CKD
TOP2B	0.000680375	0.00503221	-0.113036	Upregulated in HFpEF with DM and CKD
GNL3	0.00324951	0.0138759	-1.73803	Upregulated in HFpEF with DM and CKD
SF1	0.000364886	0.0037725	0.531463	Upregulated in HFpEF with DM and CKD
NUP98	0.00466323	0.018207	-2.1129	Upregulated in HFpEF with DM and CKD
PRPF3	0.00131659	0.00747908	-0.798622	Upregulated in HFpEF with DM and CKD
SNRNP70	0.000368683	0.0037725	0.520784	Upregulated in HFpEF with DM and CKD
DDX24	0.00159931	0.0085842	-1.00091	Upregulated in HFpEF with DM and CKD
CBX3	0.000330818	0.00358234	0.632525	Upregulated in HFpEF with DM and CKD
TOP1	0.000779773	0.00549768	-0.254475	Upregulated in HFpEF with DM and CKD
SF3B5	0.000603154	0.00467265	0.0118246	Upregulated in HFpEF with DM and CKD
SNRNP200	0.000446582	0.00411088	0.32284	Upregulated in HFpEF with DM and CKD
PRPF8	0.000371476	0.0037725	0.512998	Upregulated in HFpEF with DM and CKD
USP39	0.00138627	0.00778538	-0.852249	Upregulated in HFpEF with DM and CKD
POLR2A	0.00312443	0.0134591	-1.69724	Upregulated in HFpEF with DM and CKD
NUP35	0.00565966	0.020429	-2.31351	Upregulated in HFpEF with DM and CKD
SMARCC2	0.000130207	0.00210909	1.5879	Upregulated in HFpEF with DM and CKD
SYNE2	0.00640046	0.0222822	-2.44075	Upregulated in HFpEF with DM and CKD
KHDRBS1	0.000724909	0.00524289	-0.178787	Upregulated in HFpEF with DM and CKD
RCC1	0.00165641	0.00877452	-1.0374	Upregulated in HFpEF with DM and CKD
SNRPD3	0.000153662	0.00236105	1.41911	Upregulated in HFpEF with DM and CKD
LDHB	0.00946152	0.0295296	-2.84391	Upregulated in HFpEF with DM and CKD
IK	0.00439196	0.0174964	-2.05076	Upregulated in HFpEF with DM and CKD
ACIN1	0.000547749	0.00447328	0.111614	Upregulated in HFpEF with DM and CKD
SNRPF	0.000761372	0.00542651	-0.229697	Upregulated in HFpEF with DM and CKD
NUP88	0.00124598	0.00721002	-0.741309	Upregulated in HFpEF with DM and CKD
LMNB1	0.000264311	0.00317822	0.863538	Upregulated in HFpEF with DM and CKD
TAF15	0.000429583	0.00402863	0.362944	Upregulated in HFpEF with DM and CKD
LMNA	0.000840437	0.00568019	-0.332232	Upregulated in HFpEF with DM and CKD
KIAA0020	6.64598e-05	0.0014962	2.26831	Upregulated in HFpEF with DM and CKD
NOL6	0.00161173	0.0085842	-1.00896	Upregulated in HFpEF with DM and CKD
LBR	0.000537309	0.00444357	0.131536	Upregulated in HFpEF with DM and CKD
ZFR	0.00920135	0.0288554	-2.81522	Upregulated in HFpEF with DM and CKD
SRSF6	0.000362515	0.0037725	0.538187	Upregulated in HFpEF with DM and CKD
SKIV2L2	0.000182671	0.00250028	1.24242	Upregulated in HFpEF with DM and CKD
DDX56	0.00585974	0.02092	-2.34946	Upregulated in HFpEF with DM and CKD
SMU1	6.23438e-05	0.00146764	2.33253	Upregulated in HFpEF with DM and CKD
CORO1C	0.000397732	0.00387838	0.442509	Upregulated in HFpEF with DM and CKD
YLPM1	0.00204862	0.00997457	-1.25843	Upregulated in HFpEF with DM and CKD
MBP	0.00265769	0.0120302	-1.52909	Upregulated in HFpEF with DM and CKD
API5	0.00690121	0.0235241	-2.51859	Upregulated in HFpEF with DM and CKD
RIF1	0.00544756	0.0199574	-2.27397	Upregulated in HFpEF with DM and CKD
RBM15	0.00203246	0.00997457	-1.25019	Upregulated in HFpEF with DM and CKD
SF3B3	0.000245823	0.00301134	0.938047	Upregulated in HFpEF with DM and CKD
TFAM	0.000574859	0.0045646	0.0615938	Upregulated in HFpEF with DM and CKD
ZMYND8	0.00188504	0.00952235	-1.17188	Upregulated in HFpEF with DM and CKD
RPL23A	0.00650343	0.0225207	-2.45725	Upregulated in HFpEF with DM and CKD
CEBPZ	0.00537593	0.0198541	-2.26026	Upregulated in HFpEF with DM and CKD
DKC1	0.00161146	0.0085842	-1.00878	Upregulated in HFpEF with DM and CKD
SNRPB;SNRPN	4.30737e-05	0.00126432	2.70221	Upregulated in HFpEF with DM and CKD
CBX5	0.0033737	0.0142817	-1.77698	Upregulated in HFpEF with DM and CKD
NUP210	0.0164722	0.0440161	-3.41167	Upregulated in HFpEF with DM and CKD
PRPF40A	0.000118045	0.00196641	1.68762	Upregulated in HFpEF with DM and CKD
NOP56	0.00057454	0.0045646	0.0621676	Upregulated in HFpEF with DM and CKD
PYCR1	0.00297798	0.012942	-1.64736	Upregulated in HFpEF with DM and CKD
SRSF1	0.000400812	0.00388907	0.434545	Upregulated in HFpEF with DM and CKD
FKBP3	0.00869857	0.0276341	-2.75736	Upregulated in HFpEF with DM and CKD
STAU1	0.00370926	0.0154355	-1.87545	Upregulated in HFpEF with DM and CKD
DES	0.000989963	0.00615977	-0.502276	Upregulated in HFpEF with DM and CKD
NOC2L	2.93625e-05	0.00107181	3.08194	Upregulated in HFpEF with DM and CKD
ERH	9.14474e-05	0.00178589	1.94645	Upregulated in HFpEF with DM and CKD
FIP1L1	0.000285083	0.00330607	0.785737	Upregulated in HFpEF with DM and CKD
CENPV	0.00233095	0.0108329	-1.3927	Upregulated in HFpEF with DM and CKD
DEK	0.000120808	0.00197319	1.66411	Upregulated in HFpEF with DM and CKD
RANBP2	0.000683142	0.00503368	-0.117245	Upregulated in HFpEF with DM and CKD
GLYR1	0.0111254	0.0329889	-3.01037	Upregulated in HFpEF with DM and CKD
WDR3	0.000155395	0.00236105	1.40766	Upregulated in HFpEF with DM and CKD
PES1	0.000415038	0.00396817	0.398527	Upregulated in HFpEF with DM and CKD
EXOSC3	0.00571135	0.0205273	-2.32292	Upregulated in HFpEF with DM and CKD
FUS	0.000189155	0.00253421	1.20672	Upregulated in HFpEF with DM and CKD
TBL3	0.000114297	0.0019651	1.7204	Upregulated in HFpEF with DM and CKD
HIST2H2BE	0.000104112	0.0019071	1.8151	Upregulated in HFpEF with DM and CKD
SERBP1	0.00537883	0.0198541	-2.26082	Upregulated in HFpEF with DM and CKD
SOD1	0.013993	0.0390131	-3.24525	Upregulated in HFpEF with DM and CKD
SMARCB1	0.00796038	0.0262666	-2.66596	Upregulated in HFpEF with DM and CKD
PEBP1	0.0190765	0.049004	-3.56092	Upregulated in HFpEF with DM and CKD
NOP2	3.28528e-05	0.0011102	2.97101	Upregulated in HFpEF with DM and CKD
CTTN	0.000472217	0.00420702	0.265138	Upregulated in HFpEF with DM and CKD
SRRM1	0.000160627	0.00238348	1.37386	Upregulated in HFpEF with DM and CKD
ILF3	0.00212893	0.0102022	-1.29842	Upregulated in HFpEF with DM and CKD
THOC2	0.000279061	0.00325571	0.807701	Upregulated in HFpEF with DM and CKD
ABI1	0.0050672	0.0192897	-2.199	Upregulated in HFpEF with DM and CKD
THRAP3	1.40546e-05	0.000834761	3.80095	Upregulated in HFpEF with DM and CKD
ALYREF	9.07703e-05	0.00178589	1.95397	Upregulated in HFpEF with DM and CKD
PPP1CC	0.010052	0.0307844	-2.90617	Upregulated in HFpEF with DM and CKD
RRP9	0.000490683	0.00425108	0.225466	Upregulated in HFpEF with DM and CKD
PRPF31	7.05795e-05	0.00155434	2.20781	Upregulated in HFpEF with DM and CKD
WDR36	0.00029012	0.00332535	0.767715	Upregulated in HFpEF with DM and CKD
TCOF1	0.000916698	0.00591803	-0.422414	Upregulated in HFpEF with DM and CKD
MKI67	0.00382891	0.0157993	-1.90841	Upregulated in HFpEF with DM and CKD
SAP18	7.72884e-05	0.00164658	2.11634	Upregulated in HFpEF with DM and CKD
PRPF6	2.54431e-05	0.00101773	3.22295	Upregulated in HFpEF with DM and CKD
SF3B2	0.00057989	0.0045646	0.0525685	Upregulated in HFpEF with DM and CKD
WDR43	0.00183292	0.00940451	-1.14271	Upregulated in HFpEF with DM and CKD
PNN	4.9745e-05	0.00132143	2.55861	Upregulated in HFpEF with DM and CKD
PARP1	2.5125e-05	0.00101773	3.2353	Upregulated in HFpEF with DM and CKD
FTSJ3	6.71761e-05	0.0014962	2.25753	Upregulated in HFpEF with DM and CKD
SRSF9	0.000177163	0.00248028	1.27373	Upregulated in HFpEF with DM and CKD
STMN1	0.00233238	0.0108329	-1.39334	Upregulated in HFpEF with DM and CKD
DDX23	0.000174256	0.00245714	1.29065	Upregulated in HFpEF with DM and CKD
NOP16	0.00343523	0.0145109	-1.79576	Upregulated in HFpEF with DM and CKD
WDR75	0.000394281	0.00386395	0.451507	Upregulated in HFpEF with DM and CKD
CAPRIN1	0.00525841	0.0196314	-2.23737	Upregulated in HFpEF with DM and CKD
SNW1	2.07493e-05	0.000991916	3.4227	Upregulated in HFpEF with DM and CKD
MDH1	0.000350486	0.0037066	0.572993	Upregulated in HFpEF with DM and CKD
HIST2H3PS2	0.00346129	0.0145895	-1.8036	Upregulated in HFpEF with DM and CKD
GTPBP4	2.53896e-05	0.00101773	3.22501	Upregulated in HFpEF with DM and CKD
SNRPA1	5.83008e-05	0.00146056	2.39979	Upregulated in HFpEF with DM and CKD
EML4	0.0105932	0.031921	-2.96006	Upregulated in HFpEF with DM and CKD
DDX18	0.000115959	0.00196641	1.70573	Upregulated in HFpEF with DM and CKD
ZNF207	8.44571e-06	0.000790288	4.28827	Upregulated in HFpEF with DM and CKD
SF3A3	2.66096e-05	0.00102264	3.17889	Upregulated in HFpEF with DM and CKD
SPATS2L	0.000154953	0.00236105	1.41057	Upregulated in HFpEF with DM and CKD
RBM25	1.62639e-05	0.00088548	3.65972	Upregulated in HFpEF with DM and CKD
CIRBP	3.49306e-05	0.00114975	2.91031	Upregulated in HFpEF with DM and CKD
JUP	0.000951056	0.00597048	-0.460627	Upregulated in HFpEF with DM and CKD
SON	1.94974e-05	0.000955374	3.48342	Upregulated in HFpEF with DM and CKD
WDR46	0.00279987	0.0123044	-1.58326	Upregulated in HFpEF with DM and CKD
EWSR1	0.0109897	0.0326856	-2.99778	Upregulated in HFpEF with DM and CKD
DDX27	0.000368713	0.0037725	0.520701	Upregulated in HFpEF with DM and CKD
LIMA1	0.00100148	0.00617261	-0.514287	Upregulated in HFpEF with DM and CKD
PUF60	0.0141162	0.039134	-3.25421	Upregulated in HFpEF with DM and CKD
HEATR1	9.20282e-05	0.00178589	1.94005	Upregulated in HFpEF with DM and CKD
NSFL1C	0.000854103	0.00575272	-0.348977	Upregulated in HFpEF with DM and CKD
DAK	0.00132639	0.00747908	-0.806333	Upregulated in HFpEF with DM and CKD
TMOD3	0.00661914	0.022786	-2.47548	Upregulated in HFpEF with DM and CKD
ASS1	0.00154785	0.0084272	-0.9669	Upregulated in HFpEF with DM and CKD
DDX21	6.36475e-05	0.00146764	2.31175	Upregulated in HFpEF with DM and CKD
MPHOSPH10	0.0179578	0.0468673	-3.49954	Upregulated in HFpEF with DM and CKD
SPTAN1	0.000134372	0.00211331	1.55584	Upregulated in HFpEF with DM and CKD
DHRS2	0.0144003	0.039753	-3.27457	Upregulated in HFpEF with DM and CKD
TPM4	0.000477136	0.00421255	0.254422	Upregulated in HFpEF with DM and CKD
NAT10	8.04327e-05	0.00165945	2.07612	Upregulated in HFpEF with DM and CKD
HMGN2	3.99879e-05	0.00124407	2.77616	Upregulated in HFpEF with DM and CKD
RBMX;RBMXL1	5.89746e-05	0.00146056	2.38827	Upregulated in HFpEF with DM and CKD
NOL11	0.00578315	0.0207221	-2.33585	Upregulated in HFpEF with DM and CKD
RSL1D1	4.47416e-05	0.00127092	2.66437	Upregulated in HFpEF with DM and CKD
RRP15	6.82626e-06	0.000790288	4.48935	Upregulated in HFpEF with DM and CKD
PECR	0.000674467	0.00500741	-0.103994	Upregulated in HFpEF with DM and CKD
SF3A2	0.000276986	0.00325571	0.815377	Upregulated in HFpEF with DM and CKD
AKR1C1	0.00186038	0.00947461	-1.15818	Upregulated in HFpEF with DM and CKD
PLRG1	0.00801923	0.0262838	-2.67356	Upregulated in HFpEF with DM and CKD
RRP1B	0.0012353	0.00718455	-0.732366	Upregulated in HFpEF with DM and CKD
NOC3L	0.00200365	0.00986723	-1.23535	Upregulated in HFpEF with DM and CKD
PDCD11	0.000157097	0.00236517	1.39654	Upregulated in HFpEF with DM and CKD
TMSB4X	0.000624983	0.00478503	-0.0250135	Upregulated in HFpEF with DM and CKD
CTNNB1	0.00105959	0.00640761	-0.572892	Upregulated in HFpEF with DM and CKD
TRIP12	0.000638667	0.00487077	-0.0474585	Upregulated in HFpEF with DM and CKD
DDX47	0.00689543	0.0235241	-2.51773	Upregulated in HFpEF with DM and CKD
SAFB	9.55707e-06	0.000790288	4.17077	Upregulated in HFpEF with DM and CKD
TPM3	0.00132792	0.00747908	-0.807529	Upregulated in HFpEF with DM and CKD
CDC5L	7.23637e-05	0.0015586	2.18268	Upregulated in HFpEF with DM and CKD
HMGA2	6.29621e-05	0.00146764	2.32262	Upregulated in HFpEF with DM and CKD
BMS1	0.000645103	0.00488941	-0.0578505	Upregulated in HFpEF with DM and CKD
NES	0.000935559	0.00593429	-0.443565	Upregulated in HFpEF with DM and CKD
TPR	3.51964e-05	0.00114975	2.9028	Upregulated in HFpEF with DM and CKD
RRP1	6.16508e-05	0.00146764	2.34375	Upregulated in HFpEF with DM and CKD
SARNP	2.30459e-06	0.000645284	5.48796	Upregulated in HFpEF with DM and CKD
UTP6	0.00195329	0.00966778	-1.20887	Upregulated in HFpEF with DM and CKD
EMG1	4.13832e-05	0.00125972	2.74205	Upregulated in HFpEF with DM and CKD
LMNB2	1.93605e-05	0.000955374	3.49029	Upregulated in HFpEF with DM and CKD
HMGN1	1.1076e-05	0.000790288	4.02991	Upregulated in HFpEF with DM and CKD
SRRM2	4.63961e-05	0.00129909	2.62817	Upregulated in HFpEF with DM and CKD
SPTBN1	0.00011041	0.00194021	1.75552	Upregulated in HFpEF with DM and CKD
SF3B4	4.32192e-05	0.00126432	2.69885	Upregulated in HFpEF with DM and CKD
ALDH4A1	0.00556533	0.0202571	-2.29611	Upregulated in HFpEF with DM and CKD
EBNA1BP2	2.95295e-05	0.00107181	3.07634	Upregulated in HFpEF with DM and CKD
SF3A1	3.02448e-05	0.00107588	3.05273	Upregulated in HFpEF with DM and CKD
CHTOP	9.24442e-06	0.000790288	4.20243	Upregulated in HFpEF with DM and CKD
IGF2BP1	0.00222372	0.010601	-1.34373	Upregulated in HFpEF with DM and CKD
PTMA	0.000365297	0.0037725	0.530301	Upregulated in HFpEF with DM and CKD
RRP12	0.000228479	0.00288915	1.01316	Upregulated in HFpEF with DM and CKD
POLDIP3	0.000247696	0.00301543	0.930253	Upregulated in HFpEF with DM and CKD
SNRPA	0.000106219	0.00192768	1.79478	Upregulated in HFpEF with DM and CKD
TMSB10	2.40171e-05	0.00101773	3.27956	Upregulated in HFpEF with DM and CKD
MYH14	0.000378922	0.00380357	0.492518	Upregulated in HFpEF with DM and CKD
TPM1	0.00089848	0.0058897	-0.401568	Upregulated in HFpEF with DM and CKD
BCLAF1	6.11016e-07	0.000315017	6.63691	Upregulated in HFpEF with DM and CKD
NUMA1	2.75535e-07	0.000315017	7.28159	Upregulated in HFpEF with DM and CKD
DSP	0.0183148	0.0476719	-3.51954	Upregulated in HFpEF with DM and CKD
NOLC1	7.05268e-06	0.000790288	4.45863	Upregulated in HFpEF with DM and CKD
